# Supplementary material for: Wolbachia affects mitochondrial population structure in two systems of closely related Palaearctic blue butterflies
Source: Sci Rep. 2021 Feb 4;11:3019. doi: 10.1038/s41598-021-82433-8 (PMC7862691; doi:10.1038/s41598-021-82433-8)
Supplement: Supplementary file 1 — Supplementary Dataset S1. [file 41598_2021_82433_MOESM1_ESM.xlsx]

## Sheet: info
Wolbachia affects mitochondrial population structure in two systems of closely related Palaearctic blue butterflies
Alena Sucháčková Bartoňová1, 2 *, Martin Konvička1, 2, Jana Marešová1, 2, Martin Wiemers3, Nikolai Ignatev1, 2, Niklas Wahlberg4, Thomas Schmitt3, 5, Zdeněk Faltýnek Fric1
1 Institute of Entomology, Biology Centre CAS, Branisovska 31, 37005 Ceske Budejovice, Czech Republic
2 Faculty of Science, University of South Bohemia, Branisovska 1760, 37005 Ceske Budejovice, Czech Republic
3 Senckenberg Deutsches Entomologisches Institut, Eberswalder Str. 90, 15374 Müncheberg, Germany
4 Lund University, Department of Biology, Sölvegatan 37, Lund, Sweden
5 Zoology, Institute of Biology, Faculty of Natural Sciences I, Martin Luther University Halle-Wittenberg, 06099 Halle (Saale), Germany
* Corresponding author
Scientific Reports 2020
SUPPLEMENTARY DATASET S1

## Sheet: (a) agestis
Aricia agestis (Denis & Schiffermüller, 1775)
	butterfly specimen											Wolbachia			GenBank codes
	species	ID	Country	locality	latitude	longitude	SPADS population	network population	Haplotype A	BAPS group	sex	Wolbachia yes/no	wsp allele	CoxA allele	butterfly COI	Wolbachia wsp	Wolbachia CoxA	Notes
2	agestis	AB16_1	Czech Republic	Nerestský lom Nature Monument, South Bohemia	49.5083	14.0684	CZ2	Czechia+Poland	1	BABSa1		0			MN107396
3	agestis	AB17_11	Czech Republic	Moravia mer.or, Nenkovice nr. Kyjov, 6968 sq., PR Sovince	49.0083	17.0114	CZ1	Czechia+Poland	1	BABSa1		0			MT883793
4	agestis	AB17_12	Czech Republic	Moravia bor., Sternberk, Ecce Homo	49.7348	17.2984	CZ3	Czechia+Poland	1	BABSa1		0			MT883794
5	agestis	AB17_13	Czech Republic	Bohemia centr., Koneprusy nr. Beroun (6050), Certovy schody quarry	49.9164	14.0648	CZ2	Czechia+Poland	1	BABSa1		0			MT883795
6	agestis	AB17_14	Czech Republic	Moravia centr., Hlubocky - Dukla nr. Olomouc, Bystrice valley, 6370 sq.	49.6453	17.4024	CZ3	Czechia+Poland	1	BABSa1		0			MT883796
7	agestis	AB17_15	Czech Republic	Černousy, Frýdlant, Liberec region	51.0069	15.0546	CZ4	Czechia+Poland	1	BABSa1	m	0			MN107391
8	agestis	AB17_16	Czech Republic	Martinice, Velké Meziříčí, Vysočina region	49.3686	16.0302	CZ1	Czechia+Poland	1	BABSa1		1	18	6	MN107392	MT950444	MT950364
9	agestis	AB17_18	Czech Republic	Čepičná Nature Reserve, South Bohemia	49.2735	13.5933	CZ2	Czechia+Poland	1	BABSa1	m	1	18	6	MN107393	MT950446	MT950365
10	agestis	AB17_21	Czech Republic	Čimické údolí Nature Monument, Prague	50.1423	14.4181	CZ2	Czechia+Poland	1	BABSa1		1	18	6	MN107394	MT950447	MT950367
11	agestis	AB17_24	Slovakia	Mojtin, Mojtinsky kras	48.9917	18.4092	SLO1	Slovakia+Hungary	1	BABSa1		0			MT883797
12	agestis	AB17_25	Czech Republic	Prokopské údolí Nature Reserve, Prague	50.0404	14.3657	CZ2	Czechia+Poland	1	BABSa1		1	18	6	MN107395	MT950448	MT950368
13	agestis	AB22_10	Italy	Canosa di Puglia	41.2231	16.0676	IT2	Italy	32	BAPSa2	m	0			MT883798
14	agestis	AB30_23	Czech Republic	Moravia centr., Nová Ves nr. Litovel (6368)	49.6864	17.015	CZ3	Czechia+Poland	1	BABSa1	m	1	18	6	MN107384	MT950450	MT950379
15	agestis	AB30_27	Russia	Krym mer. Occ, Obornoje nr. Sevastopol	44.5306	33.6555	CM	Ukraine	7	BABSa1	m	0			MT883799
16	agestis	AB30_28	Czech Republic	Moravia mer. Occ, Mohelno - Mohelenská hadcová step	49.11	16.18	CZ1	Czechia+Poland	2	BABSa1	m	0			MN107385
17	agestis	AB30_29	Ukraine	Ukraine mer., Cjurupinsk nr. Cherson	46.5938	32.7375	UKR	Ukraine	1	BABSa1	m	0			MT883800
18	agestis	AB30_30	Ukraine	Ukraine mer., Cjurupinsk nr. Cherson	46.5938	32.7375	UKR	Ukraine	2	BABSa1	m	0			MT883801
19	agestis	AB30_31	Ukraine	Mikoljajiv env.	47.042	31.9963	UKR	Ukraine	2	BABSa1	m	0			MT883802
20	agestis	AB30_32	Ukraine	Ukraine mer., Cjurupinsk nr. Cherson	46.5938	32.7374	UKR	Ukraine	10	BABSa1	m	0			MT883803
21	agestis	AB30_33	Ukraine	Ukraine mer., Cjurupinsk nr. Cherson	46.5938	32.7374	UKR	Ukraine	6	BABSa1	m	0			MT883804
22	agestis	AB31_1	Croatia		44.0232	15.5574	HR	Northern Balkans	22	BABSa1	f	0			MT883805
23	agestis	AB35_3	Bulgaria		41.8792	25.8404	BGE	Bulgaria	1	BABSa1		0			MT883806
24	agestis	AB38_2	Italy	Gargano	41.5678	15.7563	IT2	Italy	28	BAPSa2	m	1	639	NA	MT883807	MT950523
25	agestis	AB38_5	Georgia		41.5202	45.9282	GE	Transcaucasia	1	BABSa1	m	0			MT883808
26	agestis	AB38_6	Georgia		41.2268	46.3513	GE	Transcaucasia	2	BABSa1	m	1	NA	NA	MT883809
27	agestis	AB38_8	Georgia		41.1446	46.5783	GE	Transcaucasia	1	BABSa1	m	1	639	85	MT883810	MT950524	MT950380
28	agestis	AB39_11	Iran	Tehran, Tehran, Jamshidieh Park	35.8315	51.4643	IR2	Iran	1	BABSa1	m	1	639	NA	MT883811	MT950525
29	agestis	AB39_12	Iran	Zanjan, Tarom-Gilvan Rd, W. of Jazvanaq	36.7938	48.8781	IR3	Iran	1	BABSa1	f	1	61	85	MT883812	MT950503	MT950381
30	agestis	AB39_13	Iran	Qazvin, env. of Joudaxi, Sefid Rud dam	36.7544	49.2763	IR3	Iran	9	BABSa1	m	1	NA	NA	MT883813
31	agestis	AB39_14	Iran	Semnan, Abr Shirinabad Rd, NW of Abr	36.7142	55.0639	IR1	Iran	1	BABSa1	m	1	639	14	MT883814	MT950526	MT950382
32	agestis	AB39_15	Iran	Semnan, Abr Shirinabad Rd, NW of Abr	36.7142	55.0639	IR1	Iran	1	BABSa1	m	0			MT883815
33	agestis	AB39_16	Iran	Semnan, Abr Shirinabad Rd, NW of Abr	36.7142	55.0639	IR1	Iran	1	BABSa1	m	1	639	NA	MT883816	MT950527
34	agestis	AB39_17	Iran	Golestan, rd. 83, S of Khoshyeylaq	36.8358	55.3617	IR1	Iran	1	BABSa1	f	1	639	NA	MT883817	MT950528
35	agestis	AB39_18	Iran	Golestan, rd. 83, S of Khoshyeylaq	36.8358	55.3617	IR1	Iran	1	BABSa1	f	1	61	NA	MT883818	MT950504
36	agestis	AB39_19	Iran	Golestan, rd. 83, S of Khoshyeylaq	36.8358	55.3617	IR1	Iran	1	BABSa1	m	1	639	14	MT883819	MT950529	MT950383
37	agestis	AB39_20	Iran	Golestan, rd. 83, S of Khoshyeylaq	36.8358	55.3617	IR1	Iran	36	BAPSa4	m	0			MT883820
38	agestis	AB39_21	Iran	Mazandaran, Pol-e Zanguleh - Baladeh Rd, W of Minak	36.2254	51.5841	IR2	Iran	36	BAPSa4	m	0			MT883821
39	agestis	AB39_22	Iran	Mazandaran, Pol-e Zanguleh - Baladeh Rd, W of Minak	36.2254	51.5841	IR2	Iran	37	BAPSa4	m	0			MT883822
40	agestis	AB39_24	Iran	Mazandaran, Pol-e Zanguleh - Baladeh Rd, W of Minak	36.2254	51.5841	IR2	Iran	11	BABSa1	m	1	639	NA	MT883823	MT950530
41	agestis	AB40_7	Romania	Turda	46.5687	23.6698	RO3	Romania	26	BAPSa2	f	1	61	85	MT883824	MT950505	MT950384
42	agestis	AB44_10	Czech Republic	Silesia, Krnov, Chomýž	50.11	17.65	CZ3	Czechia+Poland	1	BABSa1	m	0			MN107388
43	agestis	AB44_11	Czech Republic	Toužín	49.0772	15.4178	CZ1	Czechia+Poland	1	BABSa1	m	1	18	6	MN107389	MT950451	MT950388
44	agestis	AB44_18	Tajikistan	Darvaz mts, Hozratishah range, Dastidzum vill. (board with Afganistan)	38.0176	70.217	TA	South Central Asia	35	BAPSa4	m	0			MT883825
45	agestis	AB44_19	Tajikistan	Darvaz mts, Hozratishah range, Dastidzum vill. (board with Afganistan)	38.0176	70.217	TA	South Central Asia	35	BAPSa4	m	0			MT883826
46	agestis	AB44_20	Tajikistan	Darvaz mts, Hozratishah range, Dastidzum vill. (board with Afganistan)	38.0176	70.217	TA	South Central Asia	35	BAPSa4		0			MT883827
47	agestis	AB44_23	Kirghizstan	N. Tian-Shan mts., Trans-Ili range, Kichi-Kemen riv., Ak-Tuz village	42.8767	76.1373	KZ	South Central Asia	42	BAPSa3	m	0			MT883828
48	agestis	AB44_8	Czech Republic	Silesia occ., Bruntál distri., Město Albrechtice [5871], hraniční vrch	50.1649	17.5959	CZ3	Czechia+Poland	1	BABSa1	m	1	18	6	MN107386	MT950445	MT950389
49	agestis	AB44_9	Czech Republic	Moravia, Město Libavá	49.72	17.52	CZ3	Czechia+Poland	1	BABSa1	m	1	18	6	MN107387	MT950442	MT950390
50	agestis	AB47_10	Romania	Cornesti	46.5333	23.6667	RO3	Romania	26	BAPSa2	m	1	61	NA	MT883829	MT950506
51	agestis	AB47_12	Bulgaria	Karandila, St. Planina	42.7	26.35	BGT	Bulgaria	10	BABSa1	m	0			MT883830
52	agestis	AB47_13	Bulgaria	Karandila, St. Planina	42.7	26.35	BGT	Bulgaria	45	BAPSa5	m	0			MT883831
53	agestis	AB47_14	Bulgaria	Karandila, St. Planina	42.7	26.35	BGT	Bulgaria	1	BABSa1	m	0			MT883832
54	agestis	AB47_15	Bulgaria	Kresna Gorge, SW BG(?)	41.8034	23.1606	BGS	Bulgaria	1	BABSa1	m	0			MT883833
55	agestis	AB47_16	Bulgaria	Kresna Gorge, SW BG(?)	41.8034	23.1606	BGS	Bulgaria	1	BABSa1	m	0			MT883834
56	agestis	AB47_17	Bulgaria	Kresna Gorge, SW BG(?)	41.8034	23.1606	BGS	Bulgaria	1	BABSa1	m	0			MT883835
57	agestis	AB47_18	Bulgaria	Kresna Gorge, SW BG(?)	41.8034	23.1606	BGS	Bulgaria	34	BAPSa4	m	0			MT883836
58	agestis	AB47_20	Bulgaria	Kresna Gorge, SW BG(?)	41.8034	23.1606	BGS	Bulgaria	1	BABSa1	m	0			MT883837
59	agestis	AB47_21	Bulgaria	Kresna Gorge, SW BG(?)	41.8034	23.1606	BGS	Bulgaria	1	BABSa1	m	0			MT883838
60	agestis	AB47_22	Hungary	Csákvár	47.3948	18.4404	HU1	Slovakia+Hungary	27	BAPSa2	f	1	61	85	MT883839	MT950507	MT950392
61	agestis	AB47_23	Hungary	Csákvár	47.3948	18.4404	HU1	Slovakia+Hungary	28	BAPSa2	m	0			MT883840
62	agestis	AB47_24	Hungary	Csákvár	47.3948	18.4404	HU1	Slovakia+Hungary	21	BABSa1	m	0			MT883841
63	agestis	AB47_25	Hungary	Csákvár	47.3948	18.4404	HU1	Slovakia+Hungary	26	BAPSa2	f	0			MT883842
64	agestis	AB47_26	Hungary	Csákvár	47.3948	18.4404	HU1	Slovakia+Hungary	28	BAPSa2	m	0			MT883843
65	agestis	AB47_27	Bulgaria	Lyaskovo	42	24.8333	BGL	Bulgaria	26	BAPSa2	f	0			MT883844
66	agestis	AB47_28	Bulgaria	Lyaskovo	42	24.8333	BGL	Bulgaria	1	BABSa1	m	0			MT883845
67	agestis	AB47_29	Bulgaria	Lyaskovo	42	24.8333	BGL	Bulgaria	1	BABSa1	f	0			MT883846
68	agestis	AB47_30	Bulgaria	Lyaskovo	42	24.8333	BGL	Bulgaria	23	BABSa1	m	0			MT883847
69	agestis	AB47_31	Bulgaria	Lyaskovo	42	24.8333	BGL	Bulgaria	1	BABSa1	f	0			MT883848
70	agestis	AB47_57	Austria	Seebergsattel StmK	47.6268	15.2827	AU2	Austria	26	BAPSa2	m	1	61	85	MT883849	MT950508	MT950417
71	agestis	AB47_58	Austria	Seebergsattel StmK	47.6268	15.2827	AU2	Austria	26	BAPSa2	m	1	61	NA	MT883850	MT950509
72	agestis	AB47_60	Austria	Seebergsattel StmK	47.6268	15.2827	AU2	Austria	26	BAPSa2	m	1	61	NA	MT883851	MT950510
73	agestis	AB49_2	Greece	Papingo	39.9587	20.6995	GRS	Greece	4	BABSa1		NA	NA	NA	MT883852
74	agestis	AB49_27	Greece	Konitsa	40.0526	20.7675	GRS	Greece	1	BABSa1		0			MT883853
75	agestis	AB49_28	Greece	Tembi gorge	39.8768	22.5769	GRD	Greece	1	BABSa1		0			MT883854
76	agestis	AB50_12	Belarus	Grodno Region, Dyatlovo district, Podyavorka river valley, Kopti environs	53.3803	25.0517	BR	Belarus	1	BABSa1	m	0			MT883855
77	agestis	AB52_12	Ukraine (Crimea)	Obornoje nr. Sevastopol	44.5306	33.6555	CM	Ukraine	2	BABSa1		0			MT883856
78	agestis	AB52_2	Bulgaria		41.5277	25.4532	BGE	Greece	19	BABSa1		0			MT883857
79	agestis	AB52_4	Bulgaria		41.5277	25.4532	BGE	Greece	1	BABSa1		0			MT883858
80	agestis	AB52_5	Bulgaria		41.8772	25.7112	BGE	Greece	1	BABSa1		0			MT883859
81	agestis	AB52_6	Bulgaria		41.8792	25.8404	BGE	Greece	1	BABSa1		0			MT883860
82	agestis	AB52_7	Serbia	Bor, mt. Stol, Planinarski dom	44.1731	22.1236	SRB	Serbia	1	BABSa1	m	0			MT883861
83	agestis	AB55_1	Greece	Thessaloniki, Akropolis	40.64	22.9639	GRT	Greece	1	BABSa1	m	0			MT883862
84	agestis	AB55_11	Greece	Thessaloniki			GRT	Greece	1	BABSa1	f	0			MT883863
85	agestis	AB55_12	Greece	Thessaloniki			GRT	Greece	13	BABSa1		0			MT883864
86	agestis	AB55_13	Greece	Chalkidiki, Pirgadikia			GRC	Greece	1	BABSa1		0			MT883865
87	agestis	AB55_14	Greece	Krio Nero, Agios Ilias			GRD	Greece	1	BABSa1	m	0			MT883866
88	agestis	AB55_15	Greece	Krio Nero, Agios Ilias			GRD	Greece	17	BABSa1	m	0			MT883867
89	agestis	AB55_16	Bulgaria	Sandanski			BGS	Bulgaria	17	BABSa1	m	0			MT883868
90	agestis	AB55_17	Greece	Nea Santa			GRT	Greece	3	BABSa1	m	0			MT883869
91	agestis	AB55_18	Greece	Nea Santa			GRT	Greece	1	BABSa1	m	0			MT883870
92	agestis	AB55_19	Georgia	12 km NE of Telavi, Alazani river	42.0033	45.5633	GE	Transcaucasia	1	BABSa1	m	0			MT883871
93	agestis	AB55_2	Greece	Argo	37.635	22.7146	GRP	Greece	1	BABSa1	m	0			MT883872
94	agestis	AB55_20	Georgia	12 km NE of Telavi, Alazani river	42.0033	45.5633	GE	Transcaucasia	1	BABSa1	m	0			MT883873
95	agestis	AB55_21	Georgia	12 km NE of Telavi, Alazani river	42.0033	45.5633	GE	Transcaucasia	1	BABSa1	m	0			MT883874
96	agestis	AB55_22	Armenia	Saravan, S oriented slope covered with semidesert vegetation	39.7225	45.6427	AR	Transcaucasia	2	BABSa1	m	0			MT883875
97	agestis	AB55_23	Russia	Kursk reg., Gorshechensky distr., near Novomelovoe vill.	51.3668	38.002	RU1	Russia	1	BABSa1	m	1	18	NA	MT883876	MT950449
98	agestis	AB55_24	Slovakia	Slanske vrchy, Skároš	48.5881	21.3763	SLO2	Slovakia+Hungary	1	BABSa1	m	1	18	6	MT883877	MT950443	MT950434
99	agestis	AB55_26	Iran	Isfahan, Kashan-Maymeh Road, E of Ghamsar	33.7508	51.4727	IR4	Iran	2	BABSa1		0			MT883878
100	agestis	AB55_27	Iran	Kohgiluyeh Va Boyer Ahmad, rd. 55, NW of Yasuj	30.7578	51.4635	IR5	Iran	2	BABSa1		0			MT883879
101	agestis	AB55_28	Iran	Qazvin, env. of Joudaxi, Sefid Rud dam	36.7544	49.2763	IR3	Iran	2	BABSa1		0			MT883880
102	agestis	AB55_3	Greece	Sithonia peninsula, Porto Koufo	39.9665	23.9261	GRC	Greece	1	BABSa1	m	0			MT883881
103	agestis	AB55_4	Greece	Sithonia peninsula, Porto Koufo	39.9665	23.9261	GRC	Greece	1	BABSa1	m	0			MT883882
104	agestis	AB56_1	Italy	M. Arg.	42.4021	11.1635	TUS2	Italy	4	BABSa1	m	0			MT883883
105	agestis	AB56_11	Lebanon	Hawka, caza, Bcharre, North Lebanon			LE	Eastern Mediterranean	2	BABSa1	m	0			MT883884
106	agestis	AB56_13	Lebanon	Bcharre, Caza Bcharre, North Lebanon			LE	Eastern Mediterranean	1	BABSa1	m	0			MT883885
107	agestis	AB56_14	Lebanon	Bcharre, Caza Bcharre, North Lebanon			LE	Eastern Mediterranean	25	BAPSa2	m	0			MT883886
108	agestis	AB56_2	Italy	Monte Verde	41.5024	14.6266	IT4	Italy	47	BAPSa5	m	0			MT883887
109	agestis	AB56_20	Lebanon	Cedars, Caza Bcharre, North Lebanon			LE	Eastern Mediterranean	1	BABSa1	m	0			MT883888
110	agestis	AB56_21	Lebanon	Cedars, Caza Bcharre, North Lebanon			LE	Eastern Mediterranean	31	BAPSa2	m	0			MT883889
111	agestis	AB56_22	Spain	Larra	42.9457	0.827976	SPE	Spain	16	BABSa1	m	0			MT883890
112	agestis	AB56_3	Italy	Busso	41.5414	14.5843	IT4	Italy	1	BABSa1	f	0			MT883891
113	agestis	AB56_4	Italy	Busso	41.5414	14.5843	IT4	Italy	1	BABSa1	m	0			MT883892
114	agestis	AB56_5	Italy	Busso	41.5414	14.5843	IT4	Italy	1	BABSa1	m	0			MT883893
115	agestis	AB57_16	Iran	Mazandaran Pr., Elborz Mts., Veresk. N. Firuzkuh	35.8972	53.0058	IR2	Iran	9	BABSa1	m	0			MT883894
116	agestis	AB57_3	Iran	Mazandaran, Pasha Kola – Najjar Kola	36.1996	52.4274	IR2	Iran	1	BABSa1	m	0			MT883895
117	agestis	KA2698	Czech Republic	Moravia Mer., Havraníky	48.8131	15.9973	CZ1	Czechia+Poland	1	BABSa1		1	18	6	MN107397	MT950498	MT950441
118	agestis	ABOLD068-16	Austria		48.033	16.25	AU3	Austria	1	BABSa1		NA			MN144100
119	agestis	ABOLD655-17	Austria	Niederoesterreich	47.7253	14.9242	AU2	Austria	26	BAPSa2		NA			MN141875
120	agestis	BIBSA044-14	Italy	Calabria	39.5597	16.7506	CA	Italy	1	BABSa1		NA			MH419956
121	agestis	BIBSA045-14	Italy	Calabria	39.4433	16.6039	CA	Italy	1	BABSa1		NA			MH418497
122	agestis	BIBSA046-14	Italy	Calabria	39.3147	16.5281	CA	Italy	14	BABSa1		NA			MH419049
123	agestis	BIBSA072-14	Italy	Calabria	39.3539	16.5436	CA	Italy	28	BAPSa2		NA			MH420325
124	agestis	BIBSA1290-15	France	Corsica	42.955	9.444	CO	Corsica + Tuscan Archipelago	41	BAPSa3		NA			MH420125
125	agestis	BIBSA660-15	Italy	Calabria	39.3885	16.602	CA	Italy	3	BABSa1		NA			MH419426
126	agestis	BIBSA980-15	Italy	Pisa	43.707	10.507	TUS3	Italy	28	BAPSa2		NA			MH419433
127	agestis	EULEP5689-17	Italy		43.778	10.276	TUS3	Italy	28	BAPSa2		NA			MH420357
128	agestis	EZROM039-08	Romania	Dambovita	44.8	25.383	RO6	Romania	28	BAPSa2		NA			HQ004048
129	agestis	EZROM040-08	Romania	Tulcea	45.15	28.283	RO2	Romania	19	BABSa1		NA			HQ004056
130	agestis	EZROM041-08	Romania	Constanta	43.933	27.983	RO1	Romania	3	BABSa1		NA			HQ004055
131	agestis	EZROM042-08	Romania	Cluj	46.833	23.617	RO3	Romania	26	BAPSa2		NA			HQ004045
132	agestis	EZROM043-08	Romania	Cluj	46.833	23.617	RO3	Romania	26	BAPSa2		NA			HQ004046
133	agestis	EZROM044-08	Romania	Cluj	46.8	23.5	RO3	Romania	26	BAPSa2		NA			HQ004047
134	agestis	EZROM048-08	Romania	Arges	45.417	25.25	RO7	Romania	26	BAPSa2		NA			HQ004054
135	agestis	EZROM601-08	Romania	Cluj	46.724	23.648	RO3	Romania	26	BAPSa2		NA			HQ004050
136	agestis	EZROM605-08	Romania	Maramures	47.431	23.863	RO5	Romania	26	BAPSa2		NA			HQ004053
137	agestis	EZROM606-08	Romania	Brasov	45.777	25.115	RO7	Romania	26	BAPSa2		NA			HQ004049
138	agestis	EZROM790-08	Romania	Bacau	46.181	27.251	RO3	Romania	28	BAPSa2		NA			HQ004052
139	agestis	EZROM793-08	Romania	Alba	46.45	23.58	RO3	Romania	26	BAPSa2		NA			HQ004051
140	agestis	EZSPC189-09	Spain	Catalonia	41.8	2.333	SPE	Spain	1	BABSa1		NA			JX678151
141	agestis	EZSPC190-09	Spain	Catalonia	41.8	2.367	SPE	Spain	38	BAPSa4		NA			JX678152
142	agestis	EZSPC193-09	Spain	Catalonia	41.8	2.417	SPE	Spain	1	BABSa1		NA			JX678148
143	agestis	FBLMW287-10	Germany	Bavaria	49.5741	10.3031	NE7	Germany	1	BABSa1		NA			HQ563538
144	agestis	FBLMW297-10	Germany	Saxony-Anhalt	51.7399	11.1024	NE1	Germany	28	BAPSa2		NA			KX040345
145	agestis	FBLMW306-10	Germany	Bavaria	49.2346	11.6779	NE9	Germany	1	BABSa1		NA			KX041037
146	agestis	FBLMW308-10	Germany	Bavaria	50.0034	9.80847	NE7	Germany	1	BABSa1		NA			KX040894
147	agestis	FBLMW309-10	Germany	Bavaria	50.095	11.5322	NE8	Germany	1	BABSa1		NA			HQ563549
148	agestis	FBLMW341-10	Switzerland		47.5111	8.47184	SW3	Switzerland	28	BAPSa2		NA			HQ563578
149	agestis	GBGL0742-06	Greece	Mt. Falakro (1650 M),Macedonia	41.3065	24.07	GRB	Greece	1	BABSa1		NA			AY556865
150	agestis	GBGL0750-06	Iran	Tehran	35.7932	51.2802	IR2	Iran	1	BABSa1		NA			KM459029
151	agestis	GBGL18167-15	Spain	Barcelona, Catalonia	41.151	2.172	SPE	Spain	28	BAPSa2		NA			KM459029
152	agestis	GBGL18168-15	Italy	Pollino	40.143	15.869	CA3	Italy	1	BABSa1		NA			KM459030
153	agestis	GBGL18169-15	Italy	Parma	44.428	9.62	IT8	Italy	28	BAPSa2		NA			KM459031
154	agestis	GBGL18170-15	France	Var	43.382	5.9	FR4	France	46	BAPSa5		NA			KM459032
155	agestis	GBGL18171-15	Italy	Grosseto	42.579	11.144	TUS2	Italy	1	BABSa1		NA			KM459033
156	agestis	GBGL18172-15	France	Provence	43.928	5.488	FR4	France	1	BABSa1		NA			KM459034
157	agestis	GBGL18173-15	Italy	Aspromonte	38.192	15.993	CA2	Italy	1	BABSa1		NA			KM459035
158	agestis	GBGL18174-15	France	Provence	43.554	5.73	FR4	France	23	BABSa1		NA			KM459036
159	agestis	GBGL18175-15	France	Provence	43.596	5.167	FR4	France	1	BABSa1		NA			KM459037
160	agestis	GBGL18176-15	France	Provence	43.328	5.679	FR4	France	38	BAPSa4		NA			KM459038
161	agestis	GBGL18177-15	Spain	Barcelona, Catalonia	41.783	2.383	SPE	Spain	1	BABSa1		NA			KM459039
162	agestis	GBGL18178-15	Spain	Barcelona, Catalonia	41.783	2.383	SPE	Spain	18	BABSa1		NA			KM459040
163	agestis	GBGL18179-15	France	Var	43.554	5.73	FR4	France	46	BAPSa5		NA			KM459041
164	agestis	GBGL18180-15	Italy	Tuscan Islands	42.752	10.205	TUS1	Corsica + Tuscan Archipelago	44	BAPSa3		NA			KM459042
165	agestis	GBGL18181-15	Italy	Florence	43.86	11.2	TUS3	Italy	1	BABSa1		NA			KM459043
166	agestis	GBGL18182-15	Italy	Aspromonte	38.12	15.67	CA2	Italy	20	BABSa1		NA			KM459044
167	agestis	GBGL18183-15	Italy	IM	44.002	7.946	FR3	Italy	46	BAPSa5		NA			KM459045
168	agestis	GBGL18184-15	Italy	Siena	43.5	11.24	TUS3	Italy	33	BAPSa2		NA			KM459046
169	agestis	GBGL18185-15	Italy	Palermo	38.139	13.126	SCZ	Sicily+Aeolian Islands	52	BAPSa6		NA			KM459047
170	agestis	GBGL18186-15	Italy	Palermo	37.838	13.429	SCZ	Sicily+Aeolian Islands	52	BAPSa6		NA			KM459048
171	agestis	GBGL18187-15	Italy	Catania, Sicily	37.626	15.07	SCV	Sicily+Aeolian Islands	52	BAPSa6		NA			KM459049
172	agestis	GBGL18188-15	Italy	Siracusa	37.197	15.118	SCV	Sicily+Aeolian Islands	52	BAPSa6		NA			KM459050
173	agestis	GBGL18189-15	Italy	Siracusa	37.158	15.049	SCV	Sicily+Aeolian Islands	52	BAPSa6		NA			KM459051
174	agestis	GBGL18190-15	France	Corse-du-Sud, Corsica	41.377	9.179	CO	Corsica + Tuscan Archipelago	40	BAPSa4		NA			KM459052
175	agestis	GBGL18191-15	France	Corse-du-Sud, Corsica	41.377	9.179	CO	Corsica + Tuscan Archipelago	41	BAPSa3		NA			KM459053
176	agestis	GBGL18192-15	France	Corse-du-Sud, Corsica	41.974	9.184	CO	Corsica + Tuscan Archipelago	43	BAPSa3		NA			KM459054
177	agestis	GBGL18193-15	France	Haute-Corse, Corsica	42.076	9.194	CO	Corsica + Tuscan Archipelago	40	BAPSa4		NA			KM459055
178	agestis	GBGL18194-15	France	Haute-Corse, Corsica	42.076	9.194	CO	Corsica + Tuscan Archipelago	39	BAPSa4		NA			KM459056
179	agestis	GBGL18195-15	France	Haute-Corse, Corsica	42.093	9.323	CO	Corsica + Tuscan Archipelago	41	BAPSa3		NA			KM459057
180	agestis	GBGL18196-15	France	Haute-Corse, Corsica	42.297	9.182	CO	Corsica + Tuscan Archipelago	41	BAPSa3		NA			KM459058
181	agestis	GBGL18197-15	France	Haute-Corse, Corsica	42.297	9.182	CO	Corsica + Tuscan Archipelago	41	BAPSa3		NA			KM459059
182	agestis	GBGL18198-15	Italy	Palermo	37.9	14.01	SCZ	Sicily+Aeolian Islands	52	BAPSa6		NA			KM459060
183	agestis	GBGL18199-15	Italy	Messina	38.38	14.98	LI	Sicily+Aeolian Islands	52	BAPSa6		NA			KM459061
184	agestis	GBGL18200-15	Italy	Messina	38.38	14.98	LI	Sicily+Aeolian Islands	53	BAPSa6		NA			KM459062
185	agestis	GBGL18201-15	Italy	Messina	38.38	14.98	LI	Sicily+Aeolian Islands	52	BAPSa6		NA			KM459063
186	agestis	GBGL18202-15	Italy	Messina	38.38	14.98	LI	Sicily+Aeolian Islands	52	BAPSa6		NA			KM459064
187	agestis	GBGL18203-15	Italy	Messina	38.38	14.98	LI	Sicily+Aeolian Islands	52	BAPSa6		NA			KM459065
188	agestis	GBGL18204-15	Italy	Palermo	37.88	14.03	SCZ	Sicily+Aeolian Islands	51	BAPSa6		NA			KM459066
189	agestis	GBGL18205-15	Italy	Catania, Sicily	37.81	15.07	SCV	Sicily+Aeolian Islands	52	BAPSa6		NA			KM459067
190	agestis	GBGL18206-15	Italy	Pollino	39.86	16.07	CA3	Italy	28	BAPSa2		NA			KM459068
191	agestis	GBGL18207-15	Italy	Livorno	42.58	10.08	TUS1	Italy	14	BABSa1		NA			KM459069
192	agestis	GBGL18208-15	Italy	Livorno	42.58	10.08	TUS1	Corsica + Tuscan Archipelago	41	BAPSa3		NA			KM459070
193	agestis	GBGL18209-15	Italy	Livorno	42.58	10.08	TUS1	Italy	4	BABSa1		NA			KM459071
194	agestis	GBGL18210-15	Italy	Livorno	42.58	10.08	TUS1	Italy	1	BABSa1		NA			KM459072
195	agestis	GBGL18211-15	Italy	Livorno	42.58	10.08	TUS1	Italy	28	BAPSa2		NA			KM459073
196	agestis	GBGL18212-15	Italy	Tuscany	42.428	11.159	TUS2	Italy	12	BABSa1		NA			KM459074
197	agestis	GBGL18213-15	Italy	Tuscany	42.428	11.159	TUS2	Italy	1	BABSa1		NA			KM459075
198	agestis	GBGL18214-15	Italy	Tuscany	42.428	11.159	TUS2	Italy	1	BABSa1		NA			KM459076
199	agestis	GBGL18215-15	France	Vaucluse	44.125	5.259	FR4	France	23	BABSa1		NA			KM459077
200	agestis	GBGL18216-15	France	Drome	44.373	5.354	FR4	France	35	BAPSa4		NA			KM459078
201	agestis	GBGL18217-15	Italy	Palermo	37.9	14.01	SCZ	Sicily+Aeolian Islands	51	BAPSa6		NA			KM459079
202	agestis	GBGL18218-15	Italy	Palermo	37.9	14.01	SCZ	Sicily+Aeolian Islands	51	BAPSa6		NA			KM459080
203	agestis	GBGL18219-15	Italy	Savona	44.399	8.512	FR3	Italy	1	BABSa1		NA			KM459081
204	agestis	GBGL18220-15	Italy	Savona	44.399	8.512	FR3	Italy	1	BABSa1		NA			KM459082
205	agestis	GBGL18221-15	France	Corsica	42.017	8.733	CO	Corsica + Tuscan Archipelago	41	BAPSa3		NA			KM459083
206	agestis	GBGL18222-15	France	Corsica	41.534	8.867	CO	Corsica + Tuscan Archipelago	41	BAPSa3		NA			KM459084
207	agestis	GBGL18223-15	France	Aude	43.133	3.061	FR2	France	33	BAPSa2		NA			KM459085
208	agestis	GBGL18224-15	France	Herault	43.516	3.668	FR2	France	1	BABSa1		NA			KM459086
209	agestis	GBGL18225-15	France	Alpes-Maritimes	43.831	6.955	FR3	France	1	BABSa1		NA			KM459087
210	agestis	GBGL18226-15	Italy	L`Aquila	42.433	13.583	IT5	Italy	1	BABSa1		NA			KM459088
211	agestis	GBGL18227-15	Italy	Aspromonte	38.25	15.95	CA2	Italy	30	BAPSa2		NA			KM459089
212	agestis	GBGL18228-15	Italy	Aspromonte	38.067	15.817	CA2	Italy	49	BAPSa6		NA			KM459090
213	agestis	GBGL18229-15	Italy	Catania, Sicily	37.8	15.04	SCV	Sicily+Aeolian Islands	52	BAPSa6		NA			KM459091
214	agestis	GBGL18230-15	Italy	Messina, Sicily	38.16	15.47	SCV	Sicily+Aeolian Islands	52	BAPSa6		NA			KM459092
215	agestis	GBGL18231-15	Italy	Messina, Sicily	37.98	14.87	SCV	Sicily+Aeolian Islands	50	BAPSa6		NA			KM459093
216	agestis	GBGL18232-15	Italy	Messina, Sicily	37.98	14.87	SCV	Sicily+Aeolian Islands	51	BAPSa6		NA			KM459094
217	agestis	GBGL18233-15	Spain	Girona, Catalonia	41.825	2.986	SPE	Spain	1	BABSa1		NA			KM459095
218	agestis	GBGL18234-15	Spain	Girona, Catalonia	41.834	2.976	SPE	Spain	1	BABSa1		NA			KM459096
219	agestis	GBGL18235-15	Spain	Girona, Catalonia	42.103	3.088	SPE	Spain	1	BABSa1		NA			KM459097
220	agestis	GBGL18236-15	Spain	Girona, Catalonia	42.103	3.088	SPE	Spain	1	BABSa1		NA			KM459098
221	agestis	GBGL18237-15	Spain	Girona, Catalonia	41.869	2.644	SPE	Spain	1	BABSa1		NA			KM459099
222	agestis	GBGL18238-15	Italy	Tuscan Islands	42.775	10.419	TUS1	Italy	1	BABSa1		NA			KM459100
223	agestis	GBGL18239-15	Italy	Messina	38.208	15.499	SCV	Sicily+Aeolian Islands	52	BAPSa6		NA			KM459101
224	agestis	GBGL18240-15	Italy	Sicily, Agrigento	37.699	13.144	SCZ	Sicily+Aeolian Islands	52	BAPSa6		NA			KM459102
225	agestis	GBGL18241-15	Italy	Tuscan Islands	42.773	10.188	TUS1	Italy	28	BAPSa2		NA			KM459103
226	agestis	GBGL18242-15	Italy	Tuscan Islands	42.752	10.205	TUS1	Corsica + Tuscan Archipelago	41	BAPSa3		NA			KM459104
227	agestis	GBGL18243-15	Italy	Tuscan Archipelago	43.05	9.82	TUS1	Corsica + Tuscan Archipelago	40	BAPSa4		NA			KP052710
228	agestis	GBGL34942-19	Greece		38.1942	22.3372	GRP	Greece	46	BAPSa5		NA			LT628804
229	agestis	GBGL34943-19	Greece		38.8514	22.8464	GRA	Greece	1	BABSa1		NA			LT628805
230	agestis	GBGL34944-19	Kazakhstan				KZ	South Central Asia	35	BAPSa4		NA			LT628897
231	agestis	GBGL34945-19	United Kingdom		51.9515	0.28465	GB	United Kingdom	1	BABSa1		NA			LT628915
232	agestis	GBGL34946-19	United Kingdom		51.9515	0.28465	GB	United Kingdom	1	BABSa1		NA			LT628916
233	agestis	GBGL34947-19	Turkey		38.0675	36.1453	TU	Turkey	2	BABSa1		NA			LT629003
234	agestis	GBGL34948-19	Belgium				BE	Belgium+Netherlands	28	BAPSa2		NA			LT629005
235	agestis	GBGL34949-19	Iran		35.5793	49.2241	IR6	Iran	2	BABSa1		NA			LT629014
236	agestis	GBGL34950-19	Iran		34.8115	48.5149	IR6	Iran	2	BABSa1		NA			LT629015
237	agestis	GBGL34951-19	Serbia		44.822	20.4517	SRV	Serbia	1	BABSa1		NA			LT629016
238	agestis	GBGL34952-19	Romania				RO4	Romania	28	BAPSa2		NA			LT629025
239	agestis	GBGL34953-19	Romania				RO3	Romania	26	BAPSa2		NA			LT629028
240	agestis	GBGLL143-13	Russia	Rostovskaya Oblast, Dugino	47.1636	39.4297	RU2	Russia	2	BABSa1		NA			KC676703
241	agestis	GBLAA386-14	Germany	Schleswig-Holstein	54.0333	10.3167	NE3	Germany	1	BABSa1		NA			MH419706
242	agestis	GBLAB121-13	Germany	Rhineland-Palatinate	49.6194	7.33401	NE5	Germany	1	BABSa1		NA			BOLD code only
243	agestis	GBLAF778-14	Germany	Brandenburg	52.3011	13.2614	NE2	Germany	28	BAPSa2		NA			BOLD code only
244	agestis	GBMIN16172-13	Spain	Girona, Catalonia	42.2722	3.1228	SPE	Spain	1	BABSa1		NA			JX678149
245	agestis	GBMIN16174-13	Spain	Barcelona, Catalonia	41.8047	2.3547	SPE	Spain	38	BAPSa4		NA			JX678145
246	agestis	GBMIN16175-13	Romania	Dumbraveni forest, Constanta	43.9343	28.0102	RO1	Romania	3	BABSa1		NA			JX678143
247	agestis	GBMIN16176-13	Romania	Buciumeni forest, Rădăcinești, Bacău			RO4	Romania	28	BAPSa2		NA			JX678141
248	agestis	GBMIN16177-13	Romania	Picior de Munte, Dâmbovita			RO6	Romania	28	BAPSa2		NA			JX678139
249	agestis	GBMIN16178-13	Italy	Palermo, Sicily	37.868	13.384	SCZ	Sicily+Aeolian Islands	54	BAPSa6		NA			JX678137
250	agestis	GBMIN16179-13	France	Corsica	42.54	9.18	CO	Corsica + Tuscan Archipelago	40	BAPSa4		NA			JX678135
251	agestis	GBMIN16180-13	Kazakhstan		43.614	75.012	KZ	South Central Asia	35	BAPSa4		NA			JX678133
252	agestis	GBMIN16181-13	Italy	Torino	45.1567	7.0747	IT7	Italy	28	BAPSa2		NA			JX678131
253	agestis	GBMIN16182-13	United Kingdom	England	51.95	-0.38	GB	United Kingdom	1	BABSa1		NA			JX678129
254	agestis	GBMIN16183-13	Greece		38.8514	22.8464	GRA	Greece	1	BABSa1		NA			JX678127
255	agestis	GBMIN16184-13	Serbia		44.47	20.59	SRV	Serbia	1	BABSa1		NA			JX678125
256	agestis	GBMIN16185-13	Turkey	Kapadokya	38.256	34.301	TU	Turkey	1	BABSa1		NA			JX678123
257	agestis	GBMIN16186-13	Greece	Peloponnese	37.98	22.18	GRP	Greece	46	BAPSa5		NA			JX678121
258	agestis	GBMIN16187-13	Italy	Sila	39.3358	16.3583	CA	Italy	46	BAPSa5		NA			JX678119
259	agestis	GBMIN16188-13	Iran	Hamadan	34.814	48.4832	IR6	Iran	2	BABSa1		NA			JX678117
260	agestis	GBMIN16189-13	Turkey	Adana	38.068	36.145	TU	Turkey	2	BABSa1		NA			JX678115
261	agestis	GBMIN16190-13	Romania	3 km S of Fundata, Arges	45.4392	25.2949	RO7	Romania	26	BAPSa2		NA			JX678113
262	agestis	GBMIN16191-13	Romania	Rohia, Maramures	47.4067	23.8646	RO5	Romania	26	BAPSa2		NA			JX678111
263	agestis	GBMIN16192-13	Romania	Cluj-Napoca, Dealul Feleacului, Gheorgheni forest	46.7045	23.6974	RO3	Romania	26	BAPSa2		NA			JX678109
264	agestis	GBMIN16193-13	Romania	Padurea Baciu (Cluj-Napoca), Cluj	46.778	23.5279	RO3	Romania	26	BAPSa2		NA			JX678107
265	agestis	GBMIN16211-13	Spain	Girona, Catalonia	42.2583	2.7078	SPE	Spain	38	BAPSa4		NA			JX678071
266	agestis	GBMIN16215-13	Spain	Girona, Catalonia	42.25	3.22	SPE	Spain	28	BAPSa2		NA			JX678063
267	agestis	GBMIN16312-13	Spain	Girona, Catalonia	42.3722	2.8144	SPE	Spain	1	BABSa1		NA			JX678146
268	agestis	GBMIN16313-13	Greece	Iraklio, Crete	35.0342	24.8044	CRE	Greece	48	BAPSa5		NA			JX678144
269	agestis	GBMIN16314-13	Romania	2 km E of Greci village, Macin Mts., Tulcea	45.1922	28.2682	RO2	Romania	19	BABSa1		NA			JX678142
270	agestis	GBMIN16315-13	Spain	Girona, Catalonia	42.215	2.125	SPE	Spain	28	BAPSa2		NA			JX678140
271	agestis	GBMIN16316-13	Italy	Palermo, Sicily	37.868	13.384	SCZ	Sicily+Aeolian Islands	52	BAPSa6		NA			JX678138
272	agestis	GBMIN16317-13	Azerbaijan		38.6461	48.4319	AZ	Transcaucasia	8	BABSa1		NA			JX678136
273	agestis	GBMIN16318-13	France	Corsica	42.54	9.18	CO	Corsica + Tuscan Archipelago	41	BAPSa3		NA			JX678134
274	agestis	GBMIN16319-13	Slovenia		46.0646	15.1435	SLE	Northern Balkans	26	BAPSa2		NA			JX678132
275	agestis	GBMIN16320-13	Belgium	West Vlaanderen	50.776	3.075	BE	Belgium+Netherlands	28	BAPSa2		NA			JX678130
276	agestis	GBMIN16321-13	United Kingdom	England	51.95	-0.38	GB	United Kingdom	1	BABSa1		NA			JX678128
277	agestis	GBMIN16322-13	Armenia	Gegamsky mts., Gegadyr, Transcaucasus	40.2637	44.9918	AR	Transcaucasia	1	BABSa1		NA			JX678126
278	agestis	GBMIN16323-13	France	Var	43.5585	5.7276	FR4	France	1	BABSa1		NA			JX678124
279	agestis	GBMIN16324-13	France	Languedoc-Roussillon	44.5147	3.4861	FR1	France	46	BAPSa5		NA			JX678122
280	agestis	GBMIN16325-13	Italy	Latium	41.38	13.68	IT3	Italy	46	BAPSa5		NA			JX678120
281	agestis	GBMIN16326-13	Italy	Latium	41.5983	13.0994	IT3	Italy	46	BAPSa5		NA			JX678118
282	agestis	GBMIN16327-13	Iran	Qazvin	35.5834	49.2165	IR6	Iran	2	BABSa1		NA			JX678116
283	agestis	GBMIN16328-13	Romania	Piatra Secuiului, Rimetea, Alba	46.4509	23.58	RO3	Romania	26	BAPSa2		NA			JX678114
284	agestis	GBMIN16329-13	Romania	Dumbrava Vadului, Vad, Brasov	45.7973	25.1422	RO7	Romania	26	BAPSa2		NA			JX678112
285	agestis	GBMIN16330-13	Romania	Fânatele Clujului, Cluj-Napoca, Cluj	46.836	23.6298	RO3	Romania	26	BAPSa2		NA			JX678110
286	agestis	GBMIN16331-13	Romania	Fânatele Clujului, Cluj-Napoca, Cluj	46.836	23.6298	RO3	Romania	26	BAPSa2		NA			JX678108
287	agestis	GBMIN16349-13	Spain	Girona, Catalonia	42.3861	1.93	SPE	Spain	38	BAPSa4		NA			JX678072
288	agestis	GBMIN16353-13	Spain	Barcelona, Catalonia	41.6903	2.385	SPE	Spain	28	BAPSa2		NA			JX678064
289	agestis	GWORL189-09	Germany	Rhineland-Palatinate	50.0153	8.20694	NE5	Germany	29	BAPSa2		NA			GU687047
290	agestis	GWORL191-09	Germany	Hesse	50.1044	8.9525	NEX	Germany	29	BAPSa2		NA			GU687043
291	agestis	GWORL192-09	Italy	Tuscany	43.6456	10.3589	TUS3	Italy	14	BABSa1		NA			GU687044
292	agestis	GWORL195-09	Italy	Tuscany	43.6456	10.3589	TUS3	Italy	1	BABSa1		NA			GU687039
293	agestis	GWORL205-09	Germany	Bavaria	49.6802	10.0464	NE7	Germany	1	BABSa1		NA			GU687032
294	agestis	GWORL207-09	Germany	Bavaria	49.6802	10.0464	NE7	Germany	1	BABSa1		NA			GU687034
295	agestis	GWORL209-09	Germany	Bavaria	49.9926	9.70535	NE7	Germany	1	BABSa1		NA			GU687028
296	agestis	GWORL211-09	Germany	Bavaria	49.7484	9.99624	NE7	Germany	1	BABSa1		NA			GU687030
297	agestis	GWORL213-09	Germany	Bavaria	49.7484	9.99624	NE7	Germany	1	BABSa1		NA			GU687024
298	agestis	GWORL215-09	Germany	Bavaria	49.7484	9.99624	NE7	Germany	1	BABSa1		NA			GU687026
299	agestis	GWORL217-09	Germany	Bavaria	49.8012	9.62487	NE7	Germany	1	BABSa1		NA			GU687020
300	agestis	GWORL219-09	Germany	Bavaria	49.8012	9.62487	NE7	Germany	1	BABSa1		NA			GU687022
301	agestis	GWORL221-09	Germany	Bavaria	49.8012	9.62487	NE7	Germany	1	BABSa1		NA			GU687016
302	agestis	GWORL223-09	Germany	Bavaria	49.0667	10.5284	NE7	Germany	1	BABSa1		NA			HQ957267
303	agestis	GWORL225-09	Germany	Bavaria	49.5102	9.98289	NE7	Germany	1	BABSa1		NA			GU687011
304	agestis	GWORL227-09	Germany	Bavaria	49.5102	9.98289	NE7	Germany	1	BABSa1		NA			JF415671
305	agestis	GWORL229-09	Germany	Bavaria	49.9926	9.70535	NE7	Germany	1	BABSa1		NA			JF415672
306	agestis	GWORL231-09	Germany	Bavaria	49.5741	10.3031	NE7	Germany	1	BABSa1		NA			GU687007
307	agestis	GWORL233-09	Germany	Bavaria	49.5077	10.0474	NE7	Germany	1	BABSa1		NA			GU687008
308	agestis	GWORL235-09	Germany	Bavaria	49.5784	10.6053	NE7	Germany	1	BABSa1		NA			GU687009
309	agestis	GWORL237-09	Germany	Bavaria	49.7484	9.99624	NE7	Germany	1	BABSa1		NA			GU687003
310	agestis	GWORL239-09	Germany	Bavaria	49.6802	10.0464	NE7	Germany	1	BABSa1		NA			GU687005
311	agestis	GWORL241-09	Germany	Bavaria	49.6802	10.0464	NE7	Germany	1	BABSa1		NA			JF415673
312	agestis	GWORL243-09	Germany	Bavaria	49.6802	10.0464	NE7	Germany	1	BABSa1		NA			HQ957268
313	agestis	GWORL245-09	Germany	Bavaria	48.9818	11.5972	NE9	Germany	1	BABSa1		NA			GU687000
314	agestis	GWORL247-09	Germany	Bavaria	49.2201	11.66	NE9	Germany	1	BABSa1		NA			JF415674
315	agestis	GWORL249-09	Germany	Bavaria	48.9818	11.5972	NE9	Germany	1	BABSa1		NA			GU686995
316	agestis	GWORL251-09	Germany	Bavaria	48.774	11.0015	NE9	Germany	1	BABSa1		NA			GU686997
317	agestis	GWORL253-09	Germany	Bavaria	48.8379	10.9127	NE9	Germany	1	BABSa1		NA			GU686998
318	agestis	GWORL255-09	Germany	Bavaria	48.8379	10.9127	NE9	Germany	1	BABSa1		NA			GU686992
319	agestis	GWORL257-09	Germany	Bavaria	48.8192	10.4563	NE9	Germany	1	BABSa1		NA			GU686994
320	agestis	GWORL259-09	Germany	Bavaria	48.8192	10.4563	NE9	Germany	1	BABSa1		NA			GU686988
321	agestis	GWORL260-09	Germany	Bavaria	48.8042	10.6455	NE9	Germany	1	BABSa1		NA			HQ957269
322	agestis	GWORL262-09	Germany	Bavaria	48.8042	10.6455	NE9	Germany	1	BABSa1		NA			GU686990
323	agestis	GWORL263-09	Germany	Bavaria	48.8042	10.6455	NE9	Germany	1	BABSa1		NA			GU686984
324	agestis	GWORL264-09	Germany	Bavaria	48.8042	10.6455	NE9	Germany	1	BABSa1		NA			GU686985
325	agestis	GWORL265-09	Germany	Bavaria	48.8042	10.6455	NE9	Germany	1	BABSa1		NA			HQ957270
326	agestis	GWORL266-09	Germany	Bavaria	48.8042	10.6455	NE9	Germany	1	BABSa1		NA			GU686986
327	agestis	GWORL267-09	Germany	Bavaria	48.8042	10.6455	NE9	Germany	1	BABSa1		NA			GU686980
328	agestis	GWORL268-09	Germany	Bavaria	48.6632	10.2768	NE9	Germany	1	BABSa1		NA			GU686981
329	agestis	GWORL269-09	Germany	Bavaria	48.731	10.5586	NE9	Germany	15	BABSa1		NA			GU686982
330	agestis	GWORL270-09	Germany	Bavaria	48.731	10.5586	NE9	Germany	1	BABSa1		NA			GU686983
331	agestis	GWORL271-09	Germany	Bavaria	48.8042	10.6455	NE9	Germany	1	BABSa1		NA			JF415675
332	agestis	GWORL275-09	Poland	Lower Silesian	50.7679	16.3514	PL	Czechia+Poland	1	BABSa1		NA			GU686979
333	agestis	GWORL279-09	Germany	Bavaria	49.0395	12.1413	NE9	Germany	1	BABSa1		NA			JF415676
334	agestis	GWORO799-09	Germany	Bavaria	48.2438	11.6102	NE10	Germany	1	BABSa1		NA			GU688531
335	agestis	GWORZ054-10	Italy	Calabria	39.2972	16.5261	CA	Italy	1	BABSa1		NA			HM913966
336	agestis	GWORZ055-10	Italy	Basilicata	40.1508	15.8383	CA3	Italy	46	BAPSa5		NA			HM913967
337	agestis	GWOSK861-11	Germany	Bavaria	48.5034	10.2657	NE9	Germany	1	BABSa1		NA			JN276915
338	agestis	GWOSU014-11	Germany	Bavaria	49.5281	10.3498	NE7	Germany	1	BABSa1		NA			KX046826
339	agestis	GWOSU017-11	Germany	Bavaria	49.6802	10.0464	NE7	Germany	1	BABSa1		NA			KX046268
340	agestis	GWOSU020-11	Germany	Bavaria	49.6497	10.3519	NE7	Germany	1	BABSa1		NA			KX045208
341	agestis	GWOSU023-11	Germany	Bavaria	50.0347	9.79622	NE7	Germany	1	BABSa1		NA			KX044818
342	agestis	GWOSU024-11	Germany	Brandenburg	51.443	13.8519	NE4	Germany	1	BABSa1		NA			KX044297
343	agestis	GWOSU025-11	Germany	Bavaria	49.686	10.0183	NE7	Germany	1	BABSa1		NA			KX045038
344	agestis	IRANB389-08	Iran	Mazandaran	36.15	51.3	IR2	Iran	2	BABSa1		NA			BOLD code only
345	agestis	IRANB406-08	Iran	Lorestan	33.314	49.279	IR7	Iran	5	BABSa1		NA			BOLD code only
346	agestis	IRANB413-08	Iran	Kermanshahan	34.593	47.086	IR8	Iran	2	BABSa1		NA			BOLD code only
347	agestis	LEASS699-17	Austria	Kaernten	46.5656	14.3806	AU1	Austria	26	BAPSa2		NA			MN140514
348	agestis	LEASS701-17	Austria	Kaeenten	46.5731	14.4892	AU1	Austria	24	BAPSa2		NA			MN143362
349	agestis	LEASS837-17	Austria	Oberoesterreich	48.182	14.145	AU4	Austria	1	BABSa1		NA			MN141966
350	agestis	LEPAA079-16	Switzerland	Geneva	46.1766	5.94936	SW2	Switzerland	1	BABSa1		NA			MK186125
351	agestis	LEPAA121-16	Switzerland	Ticino	45.9068	8.92058	SW4	Switzerland	1	BABSa1		NA			MK186123
352	agestis	LEPAA581-16	Switzerland	Neuchatel	46.9038	6.71678	SW1	Switzerland	1	BABSa1		NA			MK186128
353	agestis	LEPAA583-16	Switzerland	Geneva	46.1766	5.94936	SW2	Switzerland	1	BABSa1		NA			MK186127
354	agestis	LEPAA584-16	Switzerland	Geneva	46.1766	5.94936	SW2	Switzerland	1	BABSa1		NA			MK186126
355	agestis	LEPAA814-16	Switzerland	Bern	47.086	7.37279	SW1	Switzerland	1	BABSa1		NA			MK186129
356	agestis	LOWA035-06	Kazakhstan	Tienschan	42.65	73.25	KZ	South Central Asia	35	BAPSa4		NA			FJ663300
357	agestis	LOWA036-06	Kazakhstan	Tienschan	42.65	73.25	KZ	South Central Asia	35	BAPSa4		NA			FJ663299
358	agestis	LOWAB080-07	Armenia		40.083	44.917	AR	Transcaucasia	1	BABSa1		NA			BOLD code only
359	agestis	LOWAB090-07	Armenia		40.083	44.917	AR	Transcaucasia	1	BABSa1		NA			BOLD code only
360	agestis	LOWAB118-07	Armenia		40.083	44.917	AR	Transcaucasia	1	BABSa1		NA			BOLD code only
361	agestis	LOWAB123-07	Armenia		40.083	44.917	AR	Transcaucasia	1	BABSa1		NA			BOLD code only
362	agestis	NLLEA1504-14	Netherlands	North Holland	52.527	4.959	NE	Belgium+Netherlands	1	BABSa1		NA			BOLD code only
363	agestis	NLLEA1505-14	Netherlands	North Holland	52.527	4.959	NE	Belgium+Netherlands	28	BAPSa2		NA			BOLD code only
364	agestis	ODOPE251-11	Germany	Baden-Wuerttemberg	48.3505	9.04076	NE6	Germany	1	BABSa1		NA			KX045810
365	agestis	OXB1034-15	France	Corsica	42.308	9.47	CO	Corsica + Tuscan Archipelago	41	BAPSa3		NA			MH418743
366	agestis	OXB689-15	Italy		37.493	13.684	SCZ	Sicily+Aeolian Islands	52	BAPSa6		NA			MH418979
367	agestis	PHLSA627-11	Italy	Chieti	42.026	14.162	IT5	Italy	1	BABSa1		NA			BOLD code only
368	agestis	WMB020-11	Italy	Tuscany	42.77	10.19	TUS1	Italy	28	BAPSa2		NA			MH419325
369	agestis	WMB028-11	Italy	Tuscany	42.752	10.205	TUS1	Corsica + Tuscan Archipelago	41	BAPSa3		NA			MH420320
370	agestis	WMB073-11	Italy	Sicily	37.845	13.438	SCZ	Sicily+Aeolian Islands	52	BAPSa6		NA			KM517846
371	agestis	WMB074-11	Italy	Sicily	37.845	13.438	SCZ	Sicily+Aeolian Islands	50	BAPSa6		NA			KM517836
372	agestis	WMB163-11	Italy	Sicily	37.197	15.118	SCV	Sicily+Aeolian Islands	52	BAPSa6		NA			MH419949
373	agestis	WMB230-11	Italy	Sicily	38.49	14.93	LI	Sicily+Aeolian Islands	53	BAPSa6		NA			KM517842
374	agestis	WMB276-11	France	Provence-Alpes-Cote d'Azur	43.328	5.679	FR4	France	46	BAPSa5		NA			KM517841
375	agestis	WMB2879-14	Italy	Messina	38.482	14.931	LI	Sicily+Aeolian Islands	53	BAPSa6		NA			MH419470
376	agestis	WMB3880-14	Italy	Vibo Valentia	38.601	16.184	CA2	Italy	46	BAPSa5		NA			MH419087
377	agestis	WMB4223-14	Italy	Tuscany	43.77	10.8	TUS3	Italy	14	BABSa1		NA			MH420161
378	agestis	WMB4803-14	Italy	Tuscany	42.86	10.97	TUS2	Italy	30	BAPSa2		NA			MH418986
379	agestis	WMB710-12	Italy	Sicily	37.9	14.01	SCZ	Sicily+Aeolian Islands	52	BAPSa6		NA			KM517847
380	agestis	WMB715-12	Italy	Sicily	37.88	14.03	SCZ	Sicily+Aeolian Islands	52	BAPSa6		NA			KM517835
381	agestis	WMB717-12	Italy	Sicily	37.9	14.02	SCZ	Sicily+Aeolian Islands	52	BAPSa6		NA			KM517839
382	agestis	WMB744-12	Italy	Sicily	37.9	14.01	SCZ	Sicily+Aeolian Islands	52	BAPSa6		NA			KM517838

## Sheet: (b) artaxerxes
Aricia artaxerxes (Fabricius, 1793)
	butterfly specimen											Wolbachia			GenBank codes
	species	ID	Country	locality	LAT	LON	SPADS population	network population	Haplotype X	BAPS group	sex	Wolbachia yes/no	wsp allele	CoxA allele	butterfly COI	Wolbachia wsp	Wolbachia CoxA	Notes
1	artaxerxes	AB16_13	Czech Republic	Vysenske kopce	48.8188	14.2963	CZ	Czechia	1	BAPSx1		1	18	6	MN107398	MT950452	MT950363					NNNNNNNNNNNNNNNNNNNNNNNNNNNNNNNNNNNNNNNNNNNNNNNNTTTAAGAATTTTAATTCGTATGGAATTAAGAATTCCGGGATCTTTAATTGGAGATGATCAAATTTATAATACTATTGTTACAGCTCATGCATTTATTATAATTTTTTTTATAGTTATACCTATTATAATCGGAGGATTTGGTAATTGATTAGTTCCTTTAATATTAGGAGCACCTGATATAGCTTTCCCCCGAATAAATAATATAAGATTTTGATTATTACCCCCATCATTAATATTATTAATTTCAAGAAGAATTGTAGAAAATGGAGCAGGAACAGGATGAACAGTCTACCCCCCACTTTCATCTAATATTGCTCATGGAGGATCATCTGTAGATTTAGCAATTTTTTC…
2	artaxerxes	AB17_19	Czech Republic	Vysenske kopce	48.8188	14.2963	CZ	Czechia	1	BAPSx1		1	18	6	MN107399	MT950453	MT950366					NNNNNNNNNNNNNNNNNNNNNNNNNNNNNNNNNNNNNNNNNNNNNNNNNTTAAGAATTTTAATTCGTATGGAATTAAGAATTCCGGGATCTTTAATTGGAGATGATCAAATTTATAATACTATTGTTACAGCTCATGCATTTATTATAATTTTTTTTATAGTTATACCTATTATAATCGGAGGATTTGGTAATTGATTAGTTCCTTTAATATTAGGAGCACCTGATATAGCTTTCCCCCGAATAAATAATATAAGATTTTGATTATTACCCCCATCATTAATATTATTAATTTCAAGAAGAATTGTAGAAAATGGAGCAGGAACAGGATGAACAGTCTACCCCCCACTTTCATCTAATATTGCTCATGGAGGATCATCTGTAGATTTAGCAATTTTTTC…
3	artaxerxes	AB17_6	Czech Republic	Vysenske kopce	48.8315	14.2906	CZ	Czechia	1	BAPSx1		1	18	6	MN107400	MT950454	MT950369					NNNNNNNNNNNNNNNNNNNNNNNNNNNNNNNNNNNNNNNNNNNNNNNNTTTAAGAATTTTAATTCGTATGGAATTAAGAATTCCGGGATCTTTAATTGGAGATGATCAAATTTATAATACTATTGTTACAGCTCATGCATTTATTATAATTTTTTTTATAGTTATACCTATTATAATCGGAGGATTTGGTAATTGATTAGTTCCTTTAATATTAGGAGCACCTGATATAGCTTTCCCCCGAATAAATAATATAAGATTTTGATTATTACCCCCATCATTAATATTATTAATTTCAAGAAGAATTGTAGAAAATGGAGCAGGAACAGGATGAACAGTCTACCCCCCACTTTCATCTAATATTGCTCATGGAGGATCATCTGTAGATTTAGCAATTTTTTC…
4	artaxerxes	AB17_7	Czech Republic	Vysenske kopce	48.8315	14.2906	CZ	Czechia	1	BAPSx1		1	18	6	MN107401	MT950455	MT950370					NNNNNNNNNNNNNNNNNNNNNNNNNNNNNNNNNNNNNNNNNNNNNNNNNTTAAGAATTTTAATTCGTATGGAATTAAGAATTCCGGGATCTTTAATTGGAGATGATCAAATTTATAATACTATTGTTACAGCTCATGCATTTATTATAATTTTTTTTATAGTTATACCTATTATAATCGGAGGATTTGGTAATTGATTAGTTCCTTTAATATTAGGAGCACCTGATATAGCTTTCCCCCGAATAAATAATATAAGATTTTGATTATTACCCCCATCATTAATATTATTAATTTCAAGAAGAATTGTAGAAAATGGAGCAGGAACAGGATGAACAGTCTACCCCCCACTTTCATCTAATATTGCTCATGGAGGATCATCTGTAGATTTAGCAATTTTTTC…
5	artaxerxes	AB17_8	Czech Republic	Vysenske kopce	48.8315	14.2906	CZ	Czechia	1	BAPSx1		1	18	NA	MN107402							NNNNNNNNNNNNNNNNNNNNNNNNNNNNNNNNNNNNNNNNNNNNNNNCTTTAAGAATTTTAATTCGTATGGAATTAAGAATTCCGGGATCTTTAATTGGAGATGATCAAATTTATAATACTATTGTTACAGCTCATGCATTTATTATAATTTTTTTTATAGTTATACCTATTATAATCGGAGGATTTGGTAATTGATTAGTTCCTTTAATATTAGGAGCACCTGATATAGCTTTCCCCCGAATAAATAATATAAGATTTTGATTATTACCCCCATCATTAATATTATTAATTTCAAGAAGAATTGTAGAAAATGGAGCAGGAACAGGATGAACAGTCTACCCCCCACTTTCATCTAATATTGCTCATGGAGGATCATCTGTAGATTTAGCAATTTTTTC…
6	artaxerxes	AB17_9	Czech Republic	Vysenske kopce	48.8188	14.2963	CZ	Czechia	1	BAPSx1		1	18	6	MN107403	MT950456	MT950371					NACATTATATTTCATTTTTGGTATTTGAGCAGGAATAGTAGGAACATCTTTAAGAATTTTAATTCGTATGGAATTAAGAATTCCGGGATCTTTAATTGGAGATGATCAAATTTATAATACTATTGTTACAGCTCATGCATTTATTATAATTTTTTTTATAGTTATACCTATTATAATCGGAGGATTTGGTAATTGATTAGTTCCTTTAATATTAGGAGCACCTGATATAGCTTTCCCCCGAATAAATAATATAAGATTTTGATTATTACCCCCATCATTAATATTATTAATTTCAAGAAGAATTGTAGAAAATGGAGCAGGAACAGGATGAACAGTCTACCCCCCACTTTCATCTAATATTGCTCATGGAGGATCATCTGTAGATTTAGCAATTTTTTC…
7	artaxerxes	AB18_18	Tajikistan				CSA	South Central Asia	16	BAPSx1		0			MT883896
8	artaxerxes	AB24_1	Czech Republic	Vysenske kopce	48.8188	14.2963	CZ	Czechia	1	BAPSx1		1	18	6	MN107404	MT950457	MT950372					NACATTATATTTCATTTTTGGTATTTGAGCAGGAATAGTAGGAACATCTTTAAGAATTTTAATTCGTATGGAATTAAGAATTCCGGGATCTTTAATTGGAGATGATCAAATTTATAATACTATTGTTACAGCTCATGCATTTATTATAATTTTTTTTATAGTTATACCTATTATAATCGGAGGATTTGGTAATTGATTAGTTCCTTTAATATTAGGAGCACCTGATATAGCTTTCCCCCGAATAAATAATATAAGATTTTGATTATTACCCCCATCATTAATATTATTAATTTCAAGAAGAATTGTAGAAAATGGAGCAGGAACAGGATGAACAGTCTACCCCCCACTTTCATCTAATATTGCTCATGGAGGATCATCTGTAGATTTAGCAATTTTTTC…
9	artaxerxes	AB24_2	Czech Republic	Vysenske kopce	48.8188	14.2963	CZ	Czechia	1	BAPSx1		1	18	6	MN107405	MT950458	MT950373					NACATTATATTTCATTTTTGGTATTTGAGCAGGAATAGTAGGAACATCTTTAAGAATTTTAATTCGTATGGAATTAAGAATTCCGGGATCTTTAATTGGAGATGATCAAATTTATAATACTATTGTTACAGCTCATGCATTTATTATAATTTTTTTTATAGTTATACCTATTATAATCGGAGGATTTGGTAATTGATTAGTTCCTTTAATATTAGGAGCACCTGATATAGCTTTCCCCCGAATAAATAATATAAGATTTTGATTATTACCCCCATCATTAATATTATTAATTTCAAGAAGAATTGTAGAAAATGGAGCAGGAACAGGATGAACAGTCTACCCCCCACTTTCATCTAATATTGCTCATGGAGGATCATCTGTAGATTTAGCAATTTTTTC…
10	artaxerxes	AB24_3	Czech Republic	Vysenske kopce	48.8188	14.2963	CZ	Czechia	1	BAPSx1		1	18	6	MN107406	MT950459	MT950374					NACATTATATTTCATTTTTGGTATTTGAGCAGGAATAGTAGGAACATCTTTAAGAATTTTAATTCGTATGGAATTAAGAATTCCGGGATCTTTAATTGGAGATGATCAAATTTATAATACTATTGTTACAGCTCATGCATTTATTATAATTTTTTTTATAGTTATACCTATTATAATCGGAGGATTTGGTAATTGATTAGTTCCTTTAATATTAGGAGCACCTGATATAGCTTTCCCCCGAATAAATAATATAAGATTTTGATTATTACCCCCATCATTAATATTATTAATTTCAAGAAGAATTGTAGAAAATGGAGCAGGAACAGGATGAACAGTCTACCCCCCACTTTCATCTAATATTGCTCATGGAGGATCATCTGTAGATTTAGCAATTTTTTC…
11	artaxerxes	AB24_4	Czech Republic	Vysenske kopce	48.8188	14.2963	CZ	Czechia	1	BAPSx1		1	18	6	MN107407	MT950460	MT950375					NACATTATATTTCATTTTTGGTATTTGAGCAGGAATAGTAGGAACATCTTTAAGAATTTTAATTCGTATGGAATTAAGAATTCCGGGATCTTTAATTGGAGATGATCAAATTTATAATACTATTGTTACAGCTCATGCATTTATTATAATTTTTTTTATAGTTATACCTATTATAATCGGAGGATTTGGTAATTGATTAGTTCCTTTAATATTAGGAGCACCTGATATAGCTTTCCCCCGAATAAATAATATAAGATTTTGATTATTACCCCCATCATTAATATTATTAATTTCAAGAAGAATTGTAGAAAATGGAGCAGGAACAGGATGAACAGTCTACCCCCCACTTTCATCTAATATTGCTCATGGAGGATCATCTGTAGATTTAGCAATTTTTTC…
12	artaxerxes	AB24_5	Czech Republic	Vysenske kopce	48.8188	14.2963	CZ	Czechia	1	BAPSx1		1	18	6	MN107408	MT950461	MT950376					NACATTATATTTCATTTTTGGTATTTGAGCAGGAATAGTAGGAACATCTTTAAGAATTTTAATTCGTATGGAATTAAGAATTCCGGGATCTTTAATTGGAGATGATCAAATTTATAATACTATTGTTACAGCTCATGCATTTATTATAATTTTTTTTATAGTTATACCTATTATAATCGGAGGATTTGGTAATTGATTAGTTCCTTTAATATTAGGAGCACCTGATATAGCTTTCCCCCGAATAAATAATATAAGATTTTGATTATTACCCCCATCATTAATATTATTAATTTCAAGAAGAATTGTAGAAAATGGAGCAGGAACAGGATGAACAGTCTACCCCCCACTTTCATCTAATATTGCTCATGGAGGATCATCTGTAGATTTAGCAATTTTTTC…
13	artaxerxes	AB24_6	Czech Republic	Vysenske kopce	48.8188	14.2963	CZ	Czechia	1	BAPSx1		1	18	6	MN107409	MT950462	MT950377					NACATTATATTTCATTTTTGGTATTTGAGCAGGAATAGTAGGAACATCTTTAAGAATTTTAATTCGTATGGAATTAAGAATTCCGGGATCTTTAATTGGAGATGATCAAATTTATAATACTATTGTTACAGCTCATGCATTTATTATAATTTTTTTTATAGTTATACCTATTATAATCGGAGGATTTGGTAATTGATTAGTTCCTTTAATATTAGGAGCACCTGATATAGCTTTCCCCCGAATAAATAATATAAGATTTTGATTATTACCCCCATCATTAATATTATTAATTTCAAGAAGAATTGTAGAAAATGGAGCAGGAACAGGATGAACAGTCTACCCCCCACTTTCATCTAATATTGCTCATGGAGGATCATCTGTAGATTTAGCAATTTTTTC…
14	artaxerxes	AB30_22	Russia	South Urals	52.0938	57.408	UR	Urals	1	BAPSx1	f	1	18	6	MT883897	MT950463	MT950378
15	artaxerxes	AB42_17	Italy	Tirol	46.8914	11.1183	INN	Eastern Alps	1	BAPSx1	m	1	18	6	MT883898	MT950464	MT950385
16	artaxerxes	AB42_18	Italy	Tirol	46.8914	11.1183	INN	Eastern Alps	1	BAPSx1	m	1	18	6	MT883899	MT950465	MT950386
17	artaxerxes	AB42_19	Italy	Tirol	46.8914	11.1183	INN	Eastern Alps	1	BAPSx1	m	1	18	6	MT883900	MT950466	MT950387
18	artaxerxes	AB47_1	Russia	Moscow	56.3535	35.709	WR	Western Russia	1	BAPSx1		1	18	6	MT883901	MT950467	MT950391
19	artaxerxes	AB47_2	Poland	Augustow	53.8413	23.0054	PL	Scandinavia + Baltic area	1	BAPSx1		1	18	6	MT883902	MT950468	MT950393
20	artaxerxes	AB47_3	Poland	Augustow	53.8413	23.0054	PL	Scandinavia + Baltic area	1	BAPSx1		1	18	6	MT883903	MT950469	MT950401
21	artaxerxes	AB47_32	France	Vars	47.5306	5.53175	FR	Western Alps	14	BAPSx1	m	1	581	85	MT883904	MT950522	MT950394
22	artaxerxes	AB47_33	Austria	Halltal	47.76	15.3743	HT	Eastern Alps	1	BAPSx1	m	1	18	6	MT883905	MT950470	MT950395
23	artaxerxes	AB47_34	France	Larche	44.4304	6.88069	WAF	Western Alps	15	BAPSx1	m	1	581	85	MT883906	MT950516	MT950396
24	artaxerxes	AB47_35	Switzerland	Simplon Alpjen	46.1998	8.04824	WAS2	Western Alps	14	BAPSx1	m	0			MT883907
25	artaxerxes	AB47_36	Austria	Sonnenstein			INN	Eastern Alps	1	BAPSx1	m	1	18	6	MT883908	MT950471	MT950397
26	artaxerxes	AB47_37	Austria	Brennersee	47.0168	11.5036	INN	Eastern Alps	1	BAPSx1	m	1	18	6	MT883909	MT950472	MT950398
27	artaxerxes	AB47_38	Switzerland	Partnun	46.9958	9.86049	EA	Eastern Alps	1	BAPSx1	m	1	18 (594)	6	MT883910	MT950473	MT950399
28	artaxerxes	AB47_39	Switzerland	Partnun	46.9958	9.86049	EA	Eastern Alps	1	BAPSx1	m	1	18	6	MT883911	MT950474	MT950400
29	artaxerxes	AB47_40	Switzerland	S. Bernardino	46.4625	9.19764	WAS1	Western Alps	1	BAPSx1	m	1	18 (594)	6	MT883912	MT950475	MT950402
30	artaxerxes	AB47_41	Switzerland	S. Bernardino	46.4625	9.19764	WAS1	Western Alps	1	BAPSx1	f	1	18	6	MT883913	MT950476	MT950403
31	artaxerxes	AB47_42	Romania	Sinaia	45.3197	25.58	RE	Romania	2	BAPSx1	f	0			MT883914
32	artaxerxes	AB47_44	Romania	Sinaia	45.3197	25.58	RE	Romania	2	BAPSx1	m	1	581	85	MT883915	MT950517	MT950404
33	artaxerxes	AB47_45	Romania	Sinaia	45.3197	25.58	RE	Romania	2	BAPSx1	m	1	581	85	MT883916	MT950518	MT950405
34	artaxerxes	AB47_46	Romania	Sinaia	45.3197	25.58	RE	Romania	2	BAPSx1	m	1	581	85	MT883917	MT950519	MT950406
35	artaxerxes	AB47_47	Austria	Sonnenstein			INN	Eastern Alps	1	BAPSx1	m	1	18	6	MT883918	MT950477	MT950407
36	artaxerxes	AB47_48	Austria	Sonnenstein			INN	Eastern Alps	1	BAPSx1	m	1	18	6	MT883919	MT950478	MT950408
37	artaxerxes	AB47_49	Austria	Sonnenstein			INN	Eastern Alps	1	BAPSx1	f	1	18	6	MT883920	MT950479	MT950409
38	artaxerxes	AB47_5	Russia	Moscow	56.3535	35.709	WR	Western Russia	1	BAPSx1	m	1	18	6	MT883921	MT950480	MT950418
39	artaxerxes	AB47_50	Austria	Sonnenstein			INN	Eastern Alps	1	BAPSx1	m	1	18	6	MT883922	MT950481	MT950410
40	artaxerxes	AB47_51	Austria	Sonnenstein			INN	Eastern Alps	1	BAPSx1	m	1	18 (594)	6	MT883923	MT950482	MT950411
41	artaxerxes	AB47_52	Austria	Hochkonig Sbg.	47.3923	13.0474	BA	Eastern Alps	1	BAPSx1	m	1	18 (594)	6	MT883924	MT950483	MT950412
42	artaxerxes	AB47_53	Austria	Hochkonig Sbg.	47.3923	13.0474	BA	Eastern Alps	1	BAPSx1	m	1	18	6	MT883925	MT950484	MT950413
43	artaxerxes	AB47_54	Austria	Hochkonig Sbg.	47.3923	13.0474	BA	Eastern Alps	1	BAPSx1	m	1	18	6	MT883926	MT950485	MT950414
44	artaxerxes	AB47_55	Austria	Hochkonig Sbg.	47.3923	13.0474	BA	Eastern Alps	1	BAPSx1	m	1	18	6	MT883927	MT950486	MT950415
45	artaxerxes	AB47_56	Austria	Hochkonig Sbg.	47.3923	13.0474	BA	Eastern Alps	1	BAPSx1	m	1	18	6	MT883928	MT950487	MT950416
46	artaxerxes	AB47_59	Austria	Seebergsattel StmK	47.6268	15.2827	SE	Eastern Alps	2	BAPSx1	m	1	581	NA	MT883929	MT950520
47	artaxerxes	AB47_6	Russia	Moscow	56.3535	35.709	WR	Western Russia	9	BAPSx1	f	1	18	6	MT883930	MT950488	MT950420
48	artaxerxes	AB47_61	Austria	Seebergsattel StmK	47.6268	15.2827	SE	Eastern Alps	2	BAPSx1	m	1	581	85	MT883931	MT950521	MT950419
49	artaxerxes	AB48_1	Russia	South Ural	51.8973	57.7307	UR	Urals	1	BAPSx1	m	1	18	6	MT883932	MT950499	MT950421
50	artaxerxes	AB48_3	Russia	North Caucasus	43.2564	42.5125	NC	Caucasus	1	BAPSx1	m	0			MT883933
51	artaxerxes	AB48_2	Russia	South Ural	51.8973	57.7307	UR	Urals	1	BAPSx1	m	1	18	6	MT883934	MT950500	MT950422
52	artaxerxes	AB48_4	Russia	North Caucasus	43.2564	42.5125	NC	Caucasus	13	BAPSx1	m	1	18	6	MT883935	MT950501	MT950423
53	artaxerxes	AB48_5	Russia	North Caucasus	43.2564	42.5125	NC	Caucasus	1	BAPSx1	m	1	18 (594)	6	MT883936	MT950489	MT950424
54	artaxerxes	AB48_6	Russia	North Caucasus	43.2564	42.5125	NC	Caucasus	1	BAPSx1	m	1	18	6	MT883937	MT950502	MT950425
55	artaxerxes	AB50_10	Russia	South Ural	51.8973	57.7307	UR	Urals	1	BAPSx1	m	1	18	6	MT883940	MT950490	MT950426
56	artaxerxes	AB50_11	Russia	South Ural	51.8973	57.7307	UR	Urals	1	BAPSx1	m	1	18 (594)	6	MT883941	MT950491	MT950427
57	artaxerxes	AB50_17	Russia	Middle Ural	56.4836	57.6372	UR	Urals	1	BAPSx1	m	1	18 (594)	6	MT883942	MT950492	MT950428
58	artaxerxes	AB50_18	Russia	Middle Ural	56.4836	57.6372	UR	Urals	1	BAPSx1	m	1	18	6	MT883943	MT950493	MT950429
59	artaxerxes	AB50_19	Russia	Middle Ural	56.4836	57.6372	UR	Urals	1	BAPSx1	m	1	18	6	MT883944	MT950494	MT950430
60	artaxerxes	AB50_20	Russia	Middle Ural	56.4836	57.6372	UR	Urals	1	BAPSx1	m	1	18	6	MT883945	MT950495	MT950431
61	artaxerxes	AB50_8	Montenegro				MN	Central Balkans	2	BAPSx1		1	NA	6	MT883946		MT950432
62	artaxerxes	AB50_9	Russia	South Ural	51.8973	57.7307	UR	Urals	1	BAPSx1	m	1	18	6	MT883947	MT950496	MT950433
63	artaxerxes	AB55_25	Austria	Oberinntal	47.0803	10.6898	INN	Eastern Alps	1	BAPSx1	m	1	18	6	MT883948	MT950497	MT950435
64	artaxerxes	AB57_11	Armenia	Kotayk Province, Tsaghkadzor town suburbs	40.5314	44.7249	TC	Transcaucasia	12	BAPSx1	m	1	61	14	MT883949	MT950511	MT950436
65	artaxerxes	AB57_12	Armenia	Kotayk Province, Tsaghkadzor town suburbs	40.5314	44.7249	TC	Transcaucasia	12	BAPSx1	m	1	61	14	MT883950	MT950512	MT950437
66	artaxerxes	AB57_14	Armenia	Kotayk Province, Tsaghkadzor town suburbs	40.5314	44.7249	TC	Transcaucasia	12	BAPSx1	m	1	61	14	MT883951	MT950513	MT950438
67	artaxerxes	AB57_4	Armenia	Kotayk Province, Tsaghkadzor town suburbs	40.5314	44.7249	TC	Transcaucasia	12	BAPSx1	m	1	61	14	MT883952	MT950514	MT950439
68	artaxerxes	AB57_7	Armenia	Kotayk Province, Tsaghkadzor town suburbs	40.5314	44.7249	TC	Transcaucasia	12	BAPSx1	m	1	61	14	MT883953	MT950515	MT950440
69	artaxerxes	ZF_LY_004048	Sweden		60.6246	17.3897	SC	Scandinavia + Baltic area	1	BAPSx1		0			MT883959
70	artaxerxes	AY556862	Greece	Mt. Taygetos, Peloponnese			GR	Greece	11	BAPSx1		NA	NA		AY556862
71	artaxerxes	FJ663301	Kazakhstan		49.117	86.033	CA	Central Asia	1	BAPSx1		NA	NA		FJ663301
72	artaxerxes	FJ663302	Uzbekistan		38.967	67.4	CSA	South Central Asia	7	BAPSx1		NA	NA		FJ663302
73	artaxerxes	GU687036	Germany	Bavaria, N Vordergundhoefle			BA	Eastern Alps	1	BAPSx1		NA	NA		GU687036
74	artaxerxes	GU687038	Germany	Bavaria, Oberbayern, Rosenheim, Aschau/Ch., Kampenwand	47.7523	12.3516	BA	Eastern Alps	1	BAPSx1		NA	NA		GU687038
75	artaxerxes	GU687042	Germany	Bavaria, Schwaben, Oberallgaeu, Oberstdorf, Oytal	47.3895	10.32	BA2	Eastern Alps	1	BAPSx1		NA	NA		GU687042
76	artaxerxes	HQ004057	Romania	Muntenia, Prahova, Jepii Mici (Bucegi Mts.)	45.41	25.49	RE	Romania	2	BAPSx1		NA	NA		HQ004057
77	artaxerxes	HQ004058	Romania	Transylvania, Hunedoara, Scorota (Retezat Mts.)	45.3	22.89	RW	Romania	2	BAPSx1		NA	NA		HQ004058
78	artaxerxes	HQ004059	Romania	Transylvania, Hunedoara, Scorota (Retezat Mts.)	45.3	22.89	RW	Romania	2	BAPSx1		NA	NA		HQ004059
79	artaxerxes	HQ004060	Romania	Muntenia, Prahova, Jepii Mici (Bucegi Mts.)	45.4	25.48	RE	Romania	2	BAPSx1		NA	NA		HQ004060
80	artaxerxes	HQ004061	Romania	Muntenia, Prahova, towards Varful Ciucas (Ciucas Mts.)	45.52	25.92	RE	Romania	2	BAPSx1		NA	NA		HQ004061
81	artaxerxes	HQ004062	Romania	Banat, Caras-Severin, Arjana Mountain	45	22.45	RW	Romania	3	BAPSx1		NA	NA		HQ004062
82	artaxerxes	HQ004063	Romania	Muntenia, Prahova, Jepii Mici (Bucegi Mts.)	45.4	25.48	RE	Romania	2	BAPSx1		NA	NA		HQ004063
83	artaxerxes	HQ004064	Romania	Muntenia, Prahova, Jepii Mici (Bucegi Mts.)	45.4	25.48	RE	Romania	2	BAPSx1		NA	NA		HQ004064
84	artaxerxes	HQ004065	Romania	Banat, Caras-Severin, Valea Feregarilor - Poiana Musuroaie	44.866	22.417	RW	Romania	2	BAPSx1		NA	NA		HQ004065
85	artaxerxes	HQ563541	Germany	Saxony-Anhalt, Sachsen-Anhalt, Harz, Blankenburg (Harz), Almsfeld	51.7482	10.9346	SA	Central Germany	1	BAPSx1		NA	NA		HQ563541
86	artaxerxes	HQ563569	Germany	Bavaria, Oberbayern, Berchtesgadener Land, Berchtesgadener Alpen, Trischuebel	47.5254	12.9107	BA	Eastern Alps	1	BAPSx1		NA	NA		HQ563569
87	artaxerxes	HQ563572	Germany	Thuringia, Ilm-Kreis, Arnstadt, Behringen	50.7733	11.0147	TH	Central Germany	1	BAPSx1		NA	NA		HQ563572
88	artaxerxes	HQ563574	Germany	Thuringia, Ilm-Kreis, Wipfratal, Kettmannshausen	50.769	10.9763	TH	Central Germany	1	BAPSx1		NA	NA		HQ563574
89	artaxerxes	HQ563576	Germany	Thuringia, Ilm-Kreis, Ilmtal, Dienstedt	50.8036	11.1679	TH	Central Germany	1	BAPSx1		NA	NA		HQ563576
90	artaxerxes	HQ563581	Germany	Baden-Wuerttemberg, Freiburg, Rottweil, Altoberndorf, Boller Halde	48.2826	8.59575	BW	Western Alps	10	BAPSx1		NA	NA		HQ563581
91	artaxerxes	JF415677	Germany	Bavaria, Schwaben, Allgaeuer Alpen, Kemptner Kopf, Mindelheimer Huette	47.2922	10.1953	BA2	Eastern Alps	1	BAPSx1		NA	NA		JF415677
92	artaxerxes	JX678052	United Kingdom	Couper Angus			UK	United Kingdom	2	BAPSx1		NA	NA		JX678052
93	artaxerxes	JX678053	United Kingdom	Thrislington			UK	United Kingdom	2	BAPSx1		NA	NA		JX678053
94	artaxerxes	JX678054	United Kingdom	Thrislington			UK	United Kingdom	2	BAPSx1		NA	NA		JX678054
95	artaxerxes	JX678055	Norway	Sunndal			SC	Scandinavia + Baltic area	1	BAPSx1		NA	NA		JX678055
96	artaxerxes	JX678056	Norway	Sunndal			SC	Scandinavia + Baltic area	1	BAPSx1		NA	NA		JX678056
97	artaxerxes	JX678057	Romania	Mt. Arjana, Caras-Severin	44.866	22.417	RW	Romania	3	BAPSx1		NA	NA		JX678057
98	artaxerxes	JX678058	United Kingdom	Couper Angus			UK	United Kingdom	4	BAPSx1		NA	NA		JX678058
99	artaxerxes	JX678073	Romania	Ciucas Mts., Prahova	45.52	25.92	RE	Romania	2	BAPSx1		NA	NA		JX678073
100	artaxerxes	JX678074	Romania	Jepii Mici, Bucegi Mts., Prahova	45.4	25.48	RE	Romania	2	BAPSx1		NA	NA		JX678074
101	artaxerxes	JX678075	Romania	Jepii Mici, Bucegi Mts., Prahova	45.4	25.48	RE	Romania	2	BAPSx1		NA	NA		JX678075
102	artaxerxes	JX678076	Romania	Jepii Mici, Bucegi Mts., Prahova	45.4	25.48	RE	Romania	2	BAPSx1		NA	NA		JX678076
103	artaxerxes	JX678077	Romania	Jepii Mici, Bucegi Mts., Prahova	45.4	25.48	RE	Romania	2	BAPSx1		NA	NA		JX678077
104	artaxerxes	JX678078	Estonia	Karilatsi mõhnastik			ES	Scandinavia + Baltic area	1	BAPSx1		NA	NA		JX678078
105	artaxerxes	JX678079	Kazakhstan	Saur Mts., Malyi Zhemeney, Vostochno			CA	Central Asia	1	BAPSx1		NA	NA		JX678079
106	artaxerxes	JX678080	Sweden	Duvberg, Härjedalen			SC	Scandinavia + Baltic area	1	BAPSx1		NA	NA		JX678080
107	artaxerxes	JX678081	Sweden	Skutskär, Uppland			SC	Scandinavia + Baltic area	1	BAPSx1		NA	NA		JX678081
108	artaxerxes	JX678082	Sweden	Örnsköldsvik, Angermanland			SC	Scandinavia + Baltic area	1	BAPSx1		NA	NA		JX678082
109	artaxerxes	JX678083	Russia	Kamyshinsky, Low Volga, Igograd region			WR2	Western Russia	1	BAPSx1		NA	NA		JX678083
110	artaxerxes	JX678084	Central Asia	Aktash, Altai			CA	Central Asia	1	BAPSx1		NA	NA		JX678084
111	artaxerxes	JX678085	Ukraine	Karabi yaila			KM	Crimea	1	BAPSx1		NA	NA		JX678085
112	artaxerxes	JX678086	Central Asia	Karkaraly, Karaganda region			CA2	Central Asia	1	BAPSx1		NA	NA		JX678086
113	artaxerxes	JX678087	Sweden	Närsholm, Gotland			GO	Scandinavia + Baltic area	9	BAPSx1		NA	NA		JX678087
114	artaxerxes	JX678088	Sweden	Skoge, Gotland			GO	Scandinavia + Baltic area	9	BAPSx1		NA	NA		JX678088
115	artaxerxes	JX678089	Serbia	Debelo Brdo			SE	Central Balkans	2	BAPSx1		NA	NA		JX678089
116	artaxerxes	JX678090	Greece	Timfristos Mts, Karpenisi			GR	Greece	2	BAPSx1		NA	NA		JX678090
117	artaxerxes	JX678091	RussiaW	Tatinki, Tula region			WR	Western Russia	13	BAPSx1		NA	NA		JX678091
118	artaxerxes	JX678097	Russia	Khanka Lake, Poganichnoye, Primorski Krai			PR	Primorskij, Russia	8	BAPSx1		NA	NA		JX678097
119	artaxerxes	JX678098	Russia	Khanka Lake, Poganichnoye, Primorski Krai			PR	Primorskij, Russia	8	BAPSx1		NA	NA		JX678098
120	artaxerxes	JX678100	Greece	Parnassos Mt			GR	Greece	11	BAPSx1		NA	NA		JX678100
121	artaxerxes	JX678101	Armenia	Zangezur Mts., Akhtchi			TC	Transcaucasia	12	BAPSx1		NA	NA		JX678101
122	artaxerxes	JX678102	Romania	Poiana Musuroaie, Domogled, Caras-Severin	45.3454	22.1788	RW	Romania	2	BAPSx1		NA	NA		JX678102
123	artaxerxes	JX678103	Romania	Scorota, Retezat Mts., Hunedoara	45.2979	22.8924	RW	Romania	2	BAPSx1		NA	NA		JX678103
124	artaxerxes	JX678104	Romania	Scorota, Retezat Mts., Hunedoara	45.2979	22.8924	RW	Romania	2	BAPSx1		NA	NA		JX678104
125	artaxerxes	JX678105	France	Col d'Allos, Alpes-de-Haute-Provence			WAF	Western Alps	14	BAPSx1		NA	NA		JX678105
126	artaxerxes	JX678106	France	Entraigues, le Vallonnet, Savoie, Rhône-Alpes			WAF	Western Alps	6	BAPSx1		NA	NA		JX678106
127	artaxerxes	KM571976	Austria	Vorarlberg, Bludenz, Bludesch, Dalaas, Maehrenalpe	47.1391	9.99603	EA	Eastern Alps	1	BAPSx1		NA	NA		KM571976
128	artaxerxes	KM572272	Austria	Vorarlberg, Bludesch, Bludescher Magerrasen E, Umg. Jordan	47.203	9.747	EA	Eastern Alps	1	BAPSx1		NA	NA		KM572272
129	artaxerxes	KM572320	Austria	Vorarlberg, Bludenz, Bludesch, Bludesch, Runkelina	47.2021	9.7326	EA	Eastern Alps	1	BAPSx1		NA	NA		KM572320
130	artaxerxes	KM572513	Austria	Vorarlberg, Bludenz, Bludesch, Dalaas, Maehrenalpe	47.1391	9.99603	EA	Eastern Alps	1	BAPSx1		NA	NA		KM572513
131	artaxerxes	KM573033	Austria	Vorarlberg, Arlberg W, Alpe Rauz	47.138	10.194	EA	Eastern Alps	1	BAPSx1		NA	NA		KM573033
132	artaxerxes	KM573324	Austria	Vorarlberg, Bludenz, Bludesch, Bludesch, Runkelina	47.2021	9.7326	EA	Eastern Alps	1	BAPSx1		NA	NA		KM573324
133	artaxerxes	KM573513	Austria	Vorarlberg, Bludenz, Bludesch, Dalaas, Maehrenalpe	47.1391	9.99603	EA	Eastern Alps	1	BAPSx1		NA	NA		KM573513
134	artaxerxes	KM573699	Austria	Vorarlberg, Bludenz, Bludesch, Dalaas, Maehrenalpe	47.1391	9.99603	EA	Eastern Alps	1	BAPSx1		NA	NA		KM573699
135	artaxerxes	KP870636	Italy	Aosta, Pondel village	45.677	7.223	WAI	Western Alps	1	BAPSx1		NA	NA		KP870636
136	artaxerxes	KX040086	Germany	Bavaria, Oberbayern, Garmisch-Partenkirchen, Kruen b. Mittenwald, Geroldsee	47.4927	11.2217	BA4	Eastern Alps	1	BAPSx1		NA	NA		KX040086
137	artaxerxes	KX040280	Germany	Bavaria, Oberbayern, Berchtesgadener Land, Ramsau bei Berchtesgaden, Taubensee/Mordau	47.6321	12.8797	BA	Eastern Alps	1	BAPSx1		NA	NA		KX040280
138	artaxerxes	KX040346	Germany	Saxony-Anhalt, Sachsen-Anhalt, Harz, Elbingerode (Harz), Koenigshuette	51.7439	10.7668	SA	Central Germany	1	BAPSx1		NA	NA		KX040346
139	artaxerxes	KX040502	Germany	Bavaria, Oberbayern, Mittenwald, Riedboden	47.4266	11.2584	BA4	Eastern Alps	1	BAPSx1		NA	NA		KX040502
140	artaxerxes	KX040619	Germany	Baden-Wuerttemberg, Freiburg, Breisgau-Hochschwarzwald, Friedenweiler, Roetenbach	47.8929	8.29498	BW	Western Alps	10	BAPSx1		NA	NA		KX040619
141	artaxerxes	KX040636	Germany	Bavaria, Oberbayern, Garmisch-Partenkirchen, Mittenwald Buckelwiesen	47.4733	11.265	BA4	Eastern Alps	1	BAPSx1		NA	NA		KX040636
142	artaxerxes	KX040650	Austria	North Tyrol, Landeck, Landeck, Pfundser Tscheytal	46.9688	10.6019	INN	Eastern Alps	1	BAPSx1		NA	NA		KX040650
143	artaxerxes	KX040774	Germany	Bavaria, Schwaben, Oberallgaeu, Oberstdorf, Nebelhorn/Koblat	47.4239	10.3632	BA2	Eastern Alps	1	BAPSx1		NA	NA		KX040774
144	artaxerxes	KX040833	Germany	Baden-Wuerttemberg, Freiburg, Breisgau-Hochschwarzwald, Loeffingen	47.8801	8.32897	BW	Western Alps	10	BAPSx1		NA	NA		KX040833
145	artaxerxes	KX040852	Switzerland	Graubunden, Albula, Berguen (Bravuogn), Berguen (Bravuogn), Uglix	46.6234	9.72092	SW	Eastern Alps	1	BAPSx1		NA	NA		KX040852
146	artaxerxes	KX041017	Germany	Bavaria, Oberbayern, Bad Toelz -Wolfratsh., Mittenwald, Hoher Kranzberg	47.4514	11.229	BA4	Eastern Alps	1	BAPSx1		NA	NA		KX041017
147	artaxerxes	KX041140	Germany	Bavaria, Oberbayern, Garmisch-Partenkirchen, Mittenwald Buckelwiesen	47.4733	11.265	BA4	Eastern Alps	1	BAPSx1		NA	NA		KX041140
148	artaxerxes	KX044556	Germany	Bavaria, Unterfranken, Main-Spessart, Zellingen, Markt Retzbach	49.9032	9.82323	BA3	Central Germany	1	BAPSx1		NA	NA		KX044556
149	artaxerxes	KX044940	Germany	Bavaria, Unterfranken, Wuerzburg, Tiertalberg b. Thuengersheim	49.8954	9.83684	BA3	Central Germany	1	BAPSx1		NA	NA		KX044940
150	artaxerxes	KX047263	Germany	Bavaria, Unterfranken, Main-Spessart, Eussenheim, Aschfeld	50.0034	9.80847	BA3	Central Germany	1	BAPSx1		NA	NA		KX047263
151	artaxerxes	KX048972	Norway	Vestre-Toten, Stormyra, Einavatnet			SC	Scandinavia + Baltic area	1	BAPSx1		NA	NA		KX048972
152	artaxerxes	KX050013	Norway	Vestfold, Notteroy, Ostre Bolaerne	59.2014	10.5725	SC	Scandinavia + Baltic area	1	BAPSx1		NA	NA		KX050013
153	artaxerxes	MK186130	Switzerland	Valais, Leukerbad	46.3662	7.6336	WAS2	Western Alps	14	BAPSx1		NA	NA		MK186130
154	artaxerxes	MK186131	Switzerland	Bern, Grindelwald	46.6347	8.0263	WAS2	Western Alps	2	BAPSx1		NA	NA		MK186131
155	artaxerxes	MK186132	Switzerland	Valais, Champery	46.185	6.8558	WAS3	Western Alps	5	BAPSx1		NA	NA		MK186132
156	artaxerxes	MK186133	Switzerland	Sankt Gallen, Weisstannen	46.9802	9.3446	WAS4	Western Alps	1	BAPSx1		NA	NA		MK186133
157	artaxerxes	MK186134	Switzerland	Graubunden, Berguen	46.6133	9.7234	SW	Eastern Alps	1	BAPSx1		NA	NA		MK186134
158	artaxerxes	MK186135	Switzerland	Bern, Kiental	46.5458	7.7646	WAS2	Western Alps	14	BAPSx1		NA	NA		MK186135
159	artaxerxes	MK186137	Switzerland	Ticino, Fusio	46.4496	8.6751	WAS1	Western Alps	2	BAPSx1		NA	NA		MK186137
160	artaxerxes	MK186138	Switzerland	Neuchatel, Travers	46.9038	6.7168	WAS5	Western Alps	1	BAPSx1		NA	NA		MK186138
161	artaxerxes	MK186139	Switzerland	Graubunden, Stampa	46.3461	9.5822	SW	Eastern Alps	2	BAPSx1		NA	NA		MK186139
162	artaxerxes	MK186140	Switzerland	Neuchatel, Travers	46.9038	6.7168	WAS5	Western Alps	1	BAPSx1		NA	NA		MK186140
163	artaxerxes	MK186141	Switzerland	Neuchatel, Travers	46.9038	6.7168	WAS5	Western Alps	1	BAPSx1		NA	NA		MK186141
164	artaxerxes scythissa	AB25_20	Kyrgyzstan	Ala-Archa	42.5612	74.4815						1	581 (116)		MT883956			not in population analyses; see Korb et al., 2015, Euroasian Entomol. J.
165	artaxerxes scythissa	AB25_2	Kyrgyzstan	Ala-Archa	42.5612	74.4815						1	581 (116)		MT883957			not in population analyses; see Korb et al., 2015, Euroasian Entomol. J.
166	artaxerxes scythissa	AB25_5	Kyrgyzstan		42.7407	74.6345						1	116		MT883958			not in population analyses; see Korb et al., 2015, Euroasian Entomol. J.
167	teberdina	AB48_7	Russia	North Caucasus	43.2564	42.5125					m	1	60	48	MT883938			not in population analyses
168	teberdina	AB48_8	Russia	North Caucasus	43.2564	42.5125					m	1	212	48	MT883939			not in population analyses

## Sheet: (c) Pseudophilotes
Pseudophilotes baton species complex
	butterfly specimen											Wolbachia			GenBank codes
	species	ID	Country	locality	latitude	longitude	SPADS population	network population	Haplotype A	BAPS group	sex	Wolbachia yes/no	wsp allele	CoxA allele	butterfly COI	Wolbachia wsp	Wolbachia CoxA	Notes
1	vicrama	AB7_8	Russia	Altai Samacha	49.9203	88.302	AL	Northern Central Asia	14	1		0			MT878244
2	vicrama	AB7_18	Russia	Dzazator	49.7	87.4	AL	Northern Central Asia	14	1		0			MT878245
3	vicrama	AB22_11	North Macedonia	Galičica	40.9587	20.847	GA	Southern Balkans	1	1	m	0			MT878246
4	vicrama	AB22_12	North Macedonia	Vitolište - Prilep	41.1807	21.8266	NM	Southern Balkans	1	1	f	0			MT878247
5	vicrama	AB22_13	Bosnia and Herzegovina	Chemerno	43.2474	18.6116	BIH	Northern Balkans	1	1	f	0			MT878248
6	vicrama	AB22_14	Bosnia and Herzegovina	Chemerno	43.2474	18.6116	BIH	Northern Balkans	1	1	m	0			MT878249
7	vicrama	AB22_15	Bosnia and Herzegovina	Chemerno	43.2474	18.6116	BIH	Northern Balkans	1	1	m	0			MT878250
8	vicrama	AB22_16	North Macedonia	Prilep L4X1B	41.3531	21.6911	NM	Southern Balkans	1	1		0			MT878251
9	vicrama	AB22_17	Bulgaria	Momchilgrad L5X1D	41.5633	25.515	TH	Southern Balkans	1	1		0			MT878252
10	vicrama	AB22_2	Greece	Siatista, Siatista surr., Askio Mts	40.2852	21.5401	SI	Southern Balkans	1	1	m	0			MT878253
11	baton	AB22_9	Italy	Canosa di Puglia	41.2231	16.0676	ITB1	Italy B	1	1	f	0			MT878254
12	vicrama	AB28_13	Croatia	Benkovac (J)	44.0306	15.653	HRB	Northern Balkans	5	2	f	1	561	14	MT878255	MT890972	MT891002
13	vicrama	AB28_14	Croatia	Unesic (D)	43.7373	16.1926	HR	Northern Balkans	5	2	m	1	561	14	MT878256	MT890973	MT891003
14	vicrama	AB28_15	Croatia	Svilaja Mt. (Q)	43.7609	16.4666	HR	Northern Balkans	5	2	m	1	561	14	MT878257	MT890974	MT891004
15	vicrama	AB28_16	Croatia	Unesic (D)	43.7373	16.1926	HR	Northern Balkans	5	2	f	1	561	14	MT878258	MT890975	MT891005
16	vicrama	AB28_17	Croatia	Unesic (B)	43.7165	16.1973	HR	Northern Balkans	5	2	f	1	561	14	MT878259	MT890976	MT891006
17	vicrama	AB28_18	Croatia	Knin (L)	44.0506	16.1496	HRK	Northern Balkans	5	2	m	1	561	14	MT878260	MT890977	MT891007
18	vicrama	AB28_19	Croatia	Knin (M)	44.053	16.1476	HRK	Northern Balkans	5	2	m	1	561	14	MT878261	MT890978	MT891008
19	vicrama	AB29_20	Greece	Askion C	40.2744	21.5692	SI	Southern Balkans	1	1	f	0			MT878262
20	vicrama	AB29_21	Greece	Askion 598	40.4534	21.6881	SI	Southern Balkans	16	1		0			MT878263
21	vicrama	AB29_22	Greece	Askion O3	40.3812	21.5881	SI	Southern Balkans	16	1	m	0			MT878264
22	vicrama	AB29_23	Greece	Askion X4	40.3867	21.5394	SI	Southern Balkans	1	1	m	0			MT878265
23	vicrama	AB29_24	Greece	Askion G	40.3275	21.7354	SI	Southern Balkans	2	1	f	0			MT878266
24	vicrama	AB29_25	Greece	Lake Petron	40.7489	21.6917	SI	Southern Balkans	1	1	f	0			MT878267
25	vicrama	AB29_26	Greece	Askion T1	40.3192	21.6412	SI	Southern Balkans	1	1	m	0			MT878268
26	vicrama	AB29_27	Greece	Lake Petron 522	40.7489	21.6917	SI	Southern Balkans	1	1	f	0			MT878269
27	vicrama	AB29_28	Greece	Askion L	40.3175	21.5372	SI	Southern Balkans	2	1	f	0			MT878270
28	vicrama	AB29_29	Greece	Askion N	40.3669	21.5851	SI	Southern Balkans	1	1	f	0			MT878271
29	vicrama	AB29_30	Greece	Askion C4	40.2734	21.5701	SI	Southern Balkans	1	1		0			MT878272
30	sinaicus	AB30_1	Egypt	Sinai, Ras Safsafa	28.5532	33.9667	SIN	Sinai, Egypt	5	2		0			MT878273
31	sinaicus	AB30_2	Egypt	Sinai, Ras Safsafa	28.5532	33.9667	SIN	Sinai, Egypt	5	2		0			MT878274
32	sinaicus	AB30_3	Egypt	Sinai, Ras Safsafa	28.5532	33.9667	SIN	Sinai, Egypt	5	2		0			MT878275
33	sinaicus	AB30_4	Egypt	Sinai, Ras Safsafa	28.5532	33.9667	SIN	Sinai, Egypt	5	2		0			MT878276
34	baton	AB33_1	Austria	Umhausen, Ötztal	47.1521	10.9421	INN	Eastern Alps B	5	2	m	1	561	14	MT878280	MT890979	MT891011
35	baton	AB33_10	Italy	Foresto	45.1445	7.12169	WAI	Western Alps B	5	2	m	1	NA	NA	MT878277
36	baton	AB33_12	Czech Republic	Rejštejn	49.1425	13.5243	CZB	Central Europe B	5	2	m	1	561	14	MT878278	MT890980	MT891009
37	baton	AB33_13	Czech Republic	Rejštejn	49.1425	13.5243	CZB	Central Europe B	5	2	m	1	561	14	MT878279	MT890981	MT891010
38	vicrama	AB33_9	Czech Republic	Praha, Z. Kopanina	50.0069	14.3192	CZV	Central Europe	1	1	m	0			MT878281
39	vicrama	AB34_16	Slovakia	Lúka n. Váhom, Tematínske kopce	48.6793	17.9013	SLO	Central Europe	12	1	f	0			MT878282
40	vicrama	AB34_22	Czech Republic	Praha, Prokopské údolí	50.0399	14.3626	CZV	Central Europe	1	1	m	0			MT878283
41	vicrama	AB34_23	Czech Republic	Praha, Prokopské údolí	50.0399	14.3626	CZV	Central Europe	1	1	m	0			MT878284
42	vicrama	AB34_24	Czech Republic	Raná nr. Louny	50.4084	13.7763	CZVS	Central Europe	1	1	m	0			MT878285
43	baton	AB34_26	Czech Republic	Bohemia mer., Novohradske hory, Stříbrné Hutě	48.6386	14.7179	CZBN	Central Europe B	5	2		0			MT878286
44	baton	AB34_27	Czech Republic	Bohemia mer., Zhúř nr. Železná Ruda	49.1706	13.2105	CZB	Central Europe B	5	2		1	561	14	MT878287	MT890982	MT891012
45	vicrama	AB35_1	Greece	L2_B_2A (Peloponesos)	36.8577	22.6219	PE1	Southern Balkans	1	1		0			MT878288
46	vicrama	AB35_2	Greece	L2_B_2A	36.8577	22.6219	PE1	Southern Balkans	1	1		0			MT878289
47	vicrama	AB38_3	Georgia	22	41.5202	45.9282	TC	Transcaucasia	1	1	m	1	639	NA	MT878290	MT890999
48	vicrama	AB38_4	Georgia	22	41.5202	45.9282	TC	Transcaucasia	1	1	m	1	639	14	MT878291	MT891000	MT891013
49	vicrama	AB39_1	Iran	Isfahan, Anarak-khur Rd, E of Chupanan	33.6275	54.4489	IR	Iran	20	1	m	1	639	NA	MT878292	MT891001
50	vicrama	AB39_2	Iran	Isfahan, Anarak-khur Rd, E of Chupanan	33.6275	54.4489	IR	Iran	20	1	f	1	NA	NA	MT878293
51	vicrama	AB39_4	Iran	Isfahan, Anarak-khur Rd, E of Chupanan	33.6275	54.4489	IR	Iran	20	1	m	0			MT878294
52	vicrama	AB39_5	Iran	Fars, Ardekan-Shiraz Expy, NW of Kelestan	29.9227	52.2401	IR2	Iran	3	3	m	1	581	85	MT878295	MT890990	MT891014
53	vicrama	AB40_28	Romania	stone steppe in Danube delta	44.809	28.714	RO	Romania+Northern Bulgaria	1	1	m	0			MT878296
54	vicrama	AB40_29	Romania	stone steppe in Danube delta	44.809	28.714	RO	Romania+Northern Bulgaria	1	1	f	0			MT878297
55	vicrama	AB40_32	Bulgaria	Kaliakra	43.378	28.4638	RO	Romania+Northern Bulgaria	1	1	m	0			MT878298
56	vicrama	AB43_12	Greece	Triklario/Sfika	40.676	21.1194	GA	Southern Balkans	2	1	m	0			MT878299
57	jacuticus	AB44_14	Russia	Yakutia, near the city of Yakutsk, the valley of the river Lena, Chochur-Muran, Saody terraces	62.0209	129.602	JA	Jakutsk, Russia	1	1		0			MT878300
58	jacuticus	AB44_15	Russia	Yakutia, near the city of Yakutsk, the valley of the river Lena, Chochur-Muran, Saody terraces	62.0209	129.602	JA	Jakutsk, Russia	1	1		0			MT878301
59	jacuticus	AB44_16	Russia	Yakutia, near the city of Yakutsk, the valley of the river Lena, Chochur-Muran, Saody terraces	62.0209	129.602	JA	Jakutsk, Russia	1	1		0			MT878302
60	jacuticus	AB44_17	Russia	Yakutia, near the city of Yakutsk, the valley of the river Lena, Chochur-Muran, Saody terraces	62.0209	129.602	JA	Jakutsk, Russia	1	1		0			MT878303
61	vicrama	AB45_10	Tajikistan	Ghissar Mt. Range, Khazorchashma Lake environs	39.1128	67.8537	KG	Central Asia	4	3	m	1	581	85	MT878304	MT890991	MT891015
62	vicrama	AB45_11	Kazakhstan	E, Manrak Mt. Range	47.3111	84.6117	ALS	Northern Central Asia	1	1	m	0			MT878305
63	vicrama	AB45_12	Kazakhstan	SW Tarbagatai Mt. Range, Blagodatnoe environs	47.1756	81.6638	ALS	Northern Central Asia	17	1	m	0			MT878306
64	vicrama	AB45_13	Belarus	Grodno Region, Dyatlovo district, Podyavorka river valley, Kopti environs	53.3803	25.0517	BE	Belarus	1	1	m	0			MT878307
65	vicrama	AB45_14	Belarus	Grodno Region, Dyatlovo district, Podyavorka river valley, Kopti environs	53.3803	25.0517	BE	Belarus	1	1	m	1	NA	NA	MT878308
66	vicrama	AB45_15	Belarus	Grodno Region, Dyatlovo district, Podyavorka river valley, Kopti environs	53.3803	25.0517	BE	Belarus	1	1	m	0			MT878309
67	vicrama	AB45_6	Kyrghyzstan	North Tian-Shan, Suusamyr-Too Mt. Range, Kekemeren river valley	41.9967	74.1694	KG	Central Asia	4	3	m	1	581	85	MT878310	MT890992	MT891016
68	vicrama	AB45_7	Kyrghyzstan	North Tian-Shan, Suusamyr-Too Mt. Range, Kekemeren river valley	41.9967	74.1694	KG	Central Asia	1	1	m	0			MT878311
69	vicrama	AB45_8	Kyrghyzstan	Alai Mt. Range, S slope, Kyzyl-Eshme river valley	39.6044	72.2853	KG	Central Asia	4	3	m	1	581	85	MT878312	MT890993	MT891017
70	vicrama	AB45_9	Kyrghyzstan	Alai Mt. Range, S slope, Kyzyl-Eshme river valley	39.6044	72.2853	KG	Central Asia	4	3	m	1	581	85	MT878313	MT890994	MT891018
71	baton	AB46_1	Czech Republic	Boletice	48.8302	14.0948	CZBN	Central Europe B	5	2		1	561	14	MT878314	MT890983	MT891019
72	baton	AB46_3	France	Corsica, Ortale	42.3149	9.43236	CO	Corsica B	1	1		0			MT878315
73	baton	AB47_8	Czech Republic	Vimperk	49.0628	13.7609	CZB	Central Europe B	5	2	m	1	561	14	MT878316	MT890984	MT891020
74	vicrama	AB50_21	Russia	Russia mer., Orenburg region, Tugustemir nr. Tyulgan, forest meadows and steppe	52.5689	56.1337	UR	Urals	1	1		1	NA	NA	MT878317
75	vicrama	AB50_22	Russia	Russia mer., Orenburg region, Sukhorechka nr. Buzuluk, forest meadows and steppe	52.8133	52.4007	UR2	Urals	11	1	m	1	NA	NA	MT878318
76	vicrama	AB51_5	Russia	Russia mer., Bashkortostan, South Ural, Zilair river canoyn, rocky steppe and taiga	52.0938	57.408	UR	Urals	1	1		1	NA	NA	MT878319
77	vicrama	AB52_13	Russia	South Ural Mountains, Orenburg Province, Kuvandyksky District, Kuvandyk town suburbs	51.4737	57.3462	UR	Urals	17	1		0			MT878320
78	baton	AB52_16	France	Alpes Maritimes, Parc Natural du Verdon, Angles	43.9466	6.04597	FR2	Southern France+Pyrenees B	6	1	m	0			MT878321
79	vicrama	AB52_1	North Macedonia	Krivolak nr. Negotino	41.524	22.1132	NM	Southern Balkans	1	1		0			MT878322
80	vicrama	AB56_10	Lebanon	Cedars, Caza Bcharre, North Lebanon	34.244	36.0462	EM	Eastern Mediterranean	1	1	m	0			MT878323
81	vicrama	AB56_15	Lebanon	Caza Bcharre, North Lebanon	34.244	36.0462	EM	Eastern Mediterranean	1	1	m	0			MT878324
82	vicrama	AB56_16	Lebanon	Caza Bcharre, North Lebanon	34.244	36.0462	EM	Eastern Mediterranean	8	1	m	0			MT878325
83	vicrama	AB56_17	Lebanon	Caza Bcharre, North Lebanon	34.244	36.0462	EM	Eastern Mediterranean	1	1	m	0			MT878326
84	vicrama	AB56_18	Lebanon	Cedars, Caza Bcharre, North Lebanon	34.244	36.0462	EM	Eastern Mediterranean	1	1	m	0			MT878327
85	vicrama	AB56_19	Lebanon	Cedars, Caza Bcharre, North Lebanon	34.244	36.0462	EM	Eastern Mediterranean	1	1	f	0			MT878328
86	baton	AB56_6	Italy	Monte Verde	41.5024	14.6266	ITB2	Italy B	5	2	m	1	561	14	MT878329	MT890985	MT891021
87	baton	AB56_7	Italy	Monte Verde	41.5024	14.6266	ITB2	Italy B	5	2	m	1	561	14	MT878330	MT890986	MT891022
88	baton	AB56_8	Italy	Monte Verde	41.5024	14.6266	ITB2	Italy B	5	2	m	1	561	14	MT878331	MT890987	MT891023
89	baton	AB56_9	Italy	Monte Verde	41.5024	14.6266	ITB2	Italy B	5	2	m	1	561	14	MT878332	MT890988	MT891024
90	vicrama	AB57_10	Armenia	Vayots Dzor Province, Yeghegnadzor suburbs, 140 km SE from Yerevan, Vernashen village	39.7902	45.364	TC	Transcaucasia	8	1	f	0			MT878333
91	vicrama	AB57_13	Armenia	Vayots Dzor Province, Yeghegnadzor suburbs, 140 km SE from Yerevan, Vernashen village	39.7902	45.364	TC	Transcaucasia	19	1	f	0			MT878334
92	vicrama	AB57_15	Armenia	Vayots Dzor Province, Yeghegnadzor suburbs, 140 km SE from Yerevan, Vernashen village	39.7902	45.364	TC	Transcaucasia	8	1	f	0			MT878335
93	vicrama	AB57_1	Afghanistan	Bamyan prov., Bandi-Amir Mts., 8 km ENE Yakawlang, Gazi vill. Env.	34.7747	67.0406	AF	Central Asia	3	3	m	0			MT878336
94	vicrama	AB57_2	Afghanistan	Bamyan prov., Bandi-Amir Mts., 8 km ENE Yakawlang, Gazi vill. Env.	34.7747	67.0406	AF	Central Asia	3	3	m	1	581	85	MT878337	MT890995	MT891025
95	vicrama	AB57_5	Russia	North Caucasus, Krasnodar Krai, Novorossiysk town suburbs, Rayevskaya stanitsa env.	44.8513	37.5273	NC	Caucasus	13	1	m	1	NA	NA	MT878338
96	vicrama	AB57_6	Armenia	Vayots Dzor Province, Yeghegnadzor suburbs, 140 km SE from Yerevan, Vernashen village	39.7902	45.364	TC	Transcaucasia	8	1	f	0			MT878339
97	vicrama	AB57_8	Russia	North Caucasus, Krasnodar Krai, Novorossiysk town suburbs, Rayevskaya stanitsa env.	44.8513	37.5273	NC	Caucasus	13	1	m	0			MT878340
98	vicrama	AB57_9	Russia	North Caucasus, Krasnodar Krai, Novorossiysk town suburbs, Rayevskaya stanitsa env.	44.8513	37.5273	NC	Caucasus	13	1	m	0			MT878341
99	vicrama	ABOLD478_16_vicrama	Austria		47.8364	16.6658	AU	Central Europe	5	2		NA			MN139185
100	baton	ABOLD480_16_baton	Austria	Nordtirol	47.1215	10.6484	INN	Eastern Alps B	5	2		NA			MN140792
101	baton	ABOLD481_16_baton	Austria	Nordtirol	47.15	10.583	INN	Eastern Alps B	5	2		NA			MN143009
102	vicrama	ABOLD614_17_vicrama	Austria	Niederoesterreich	47.9131	16.2904	AU	Central Europe	5	2		NA			MN141068
103	baton	BIBSA051_14_baton_MH235146	Italy	Calabria	39.1719	16.3519	ITBJ	Italy B	5	2		NA			MH235146
104	baton	BIBSA1756_16_baton	Italy	Calabria	39.217	16.14	ITBJ	Italy B	5	2		NA			MN143018
105	baton	BIBSA480_15_baton	Italy	Calabria	39.3953	16.5986	ITBJ	Italy B	5	2		NA			MN145433
106	baton	BIBSA612_15_baton	Italy	Calabria	38.5349	16.3044	ITBJ	Italy B	5	2		NA			MN144367
107	baton	BIBSA732_15_baton	Italy	Sicily	37.88	14.03	SIB	Italy B	5	2		NA			MN140572
108	vicrama	BPAL2406_14_vicrama_MH235103	Israel	Gilo, Waste Land, Jerusalem	31.7339	35.1855	EM2	Eastern Mediterranean	10	1		NA			MH235103
109	vicrama	BPAL2579_14_vicrama_MH235091	Israel	8 km S Beit Shemesh	31.6746	34.9763	EM2	Eastern Mediterranean	1	1		NA			MH235091
110	vicrama	BPAL2625_14_vicrama_MH235143	Israel	Avivim	33.0867	35.4636	EM2	Eastern Mediterranean	1	1		NA			MH235143
111	vicrama	BPAL2626_14_vicrama_MH235094	Israel	Avivim	33.0867	35.4636	EM2	Eastern Mediterranean	1	1		NA			MH235094
112	vicrama	EULEP1287_15_vicrama_MH235118	Greece		40.227	20.955	GA	Southern Balkans	1	1		NA			MH235118
113	vicrama	EULEP1371_15_vicrama_MH235159	Greece	Peloponnese	38.009	22.199	PE2	Southern Balkans	1	1		NA			MH235159
114	vicrama	EULEP1406_15_vicrama_MH235152	Greece	Peloponnese	36.953	22.364	PE1	Southern Balkans	1	1		NA			MH235152
115	vicrama	EULEP1562_15_vicrama_MH235137	Macedonia	Prilep	41.372	21.64	NM	Southern Balkans	1	1		NA			MH235179
116	vicrama	EULEP1742_15_vicrama_MH235121	Greece	Sterea Ellada	38.479	22.506	PE2	Southern Balkans	1	1		NA			MH235121
117	baton	EULEP2156_15_baton_MH235157	Switzerland		46.181	7.417	SWA	Western Alps B	5	2		NA			MH235157
118	baton	EULEP240_14_baton_KP871097	Spain	Catalonia	42.7695	0.715681	PY	Southern France+Pyrenees B	5	2		NA			KP871097
119	vicrama	EULEP709_15_vicrama_MH235108	Greece	Crete	35.11	25.791	CE	Southern Balkans	15	1		NA			MH249107
120	vicrama	EULEP715_15_vicrama_MH235081	Greece	Crete	35.51	23.87	CE	Southern Balkans	15	1		NA			MH235081
121	vicrama	EULEP875_15_vicrama_MH235076	Greece	Drama	41.504	24.4	TH	Southern Balkans	1	1		NA			MH235164
122	vicrama	EZRMN223_08_vicrama_HQ005085	Romania	Cluj	46.698	23.549	RO1	Romania+Northern Bulgaria	1	1		NA			MH235184
123	vicrama	EZRMN224_08_vicrama_HQ005084	Romania	Constanta	44.035	27.97	RO	Romania+Northern Bulgaria	1	1		NA			MH235037
124	vicrama	EZRMN225_08_vicrama_HQ005083	Romania	Caras-Severin	44.866	22.417	RO3	Romania+Northern Bulgaria	1	1		NA			HQ005083
125	vicrama	EZRMN226_08_vicrama_HQ005082	Romania	Bacau	46.181	27.251	RO2	Romania+Northern Bulgaria	1	1		NA			HQ005082
126	vicrama	EZROM517_08_vicrama_HQ005086	Romania	Cluj	46.765	23.923	RO1	Romania+Northern Bulgaria	1	1		NA			HQ005086
127	vicrama	EZROM518_08_vicrama_HQ005087	Romania	Tulcea	44.816	28.689	RO	Romania+Northern Bulgaria	1	1		NA			HQ005087
128	vicrama	EZROM519_08_vicrama_HQ005088	Romania	Buzau	45.13	26.626	RO2	Romania+Northern Bulgaria	1	1		NA			HQ005088
129	vicrama	EZROM520_08_vicrama_HQ005089	Romania	Buzau	45.094	26.533	RO2	Romania+Northern Bulgaria	1	1		NA			HQ005089
130	vicrama	EZROM521_08_vicrama_HQ005090	Romania	Cluj	46.724	23.648	RO1	Romania+Northern Bulgaria	1	1		NA			HQ005090
131	baton	EZSPC762_10_baton_HM901617	Spain	Catalonia	42.367	1.812	PY	Southern France+Pyrenees B	5	2		NA			HM901617
132	baton	EZSPC881_10_baton_HM901721	Spain	Castilla y Leon	42.921	-5.899	SP	Northern Spain B	5	2		NA			HM901721
133	baton	EZSPM569_10_baton_HM401018	Spain	Catalonia	42.394	1.81	PY	Southern France+Pyrenees B	5	2		NA			HM401018
134	baton	EZSPM570_10_baton_HM401019	Spain	Catalonia	42.386	1.784	PY	Southern France+Pyrenees B	5	2		NA			HM401019
135	baton	EZSPN231_09_baton_GU676990	France	Provence-Alpes-Cote d'Azur	43.542	5.784	FR2	Southern France+Pyrenees B	6	1		NA			GU676990
136	baton	EZSPN232_09_baton_GU676991	France	Provence-Alpes-Cote d'Azur	43.359	5.899	FR2	Southern France+Pyrenees B	6	1		NA			GU676991
137	baton	EZSPN800_09_baton_GU676351	Spain	Catalonia	42.351	1.824	PY	Southern France+Pyrenees B	5	2		NA			GU676351
138	baton	EZSPN801_09_baton_GU676352	Spain	Catalonia	42.367	1.812	PY	Southern France+Pyrenees B	5	2		NA			GU676352
139	vicrama	GBGL0920_06_vicrama_AY557043	Turkey	Kilickaya (1350 M),Artvin	40.721	41.4755	TR	Transcaucasia	1	1		NA			AY557043
140	baton	GWORZ050_10_baton_HM913962	Italy	Basilicata	40.1264	15.7983	ITBJ	Italy B	5	2		NA			HM913962
141	vicrama	GWOSQ304_11_vicrama_2	Israel	Jerusalem	31.7667	35.15	EM2	Eastern Mediterranean	1	1		NA			MH235161
142	baton	GWOTF685_12_baton_KX045415	Germany	Bavaria	47.5833	11.55	INN	Eastern Alps B	5	2		NA			KX045415
143	baton	GWOTF686_12_baton_KX046221	Germany	Bavaria	47.405	11.2529	INN	Eastern Alps B	5	2		NA			KX046221
144	baton	HF3_22	Italy	Guadagnolo, Palestrina	41.9132	12.8885	ITBC	Italy B	5	2	m	1	561	14	MT878342	MT890989	MT891026
145	vicrama	HF7_4	Armenia	Kotayk, Geghadir env.,	40.15	44.6667	TC	Transcaucasia	18	1		0			MT878343
146	vicrama	IRANB378_08_vicrama_MH235088	Iran	Mazandaran	36.15	51.3	IR3	Iran	9	1		NA			MH235088
147	vicrama	IRANB410_08_vicrama_MH235126	Iran	Lorestan	33.314	49.279	IR4	Iran	13	1		NA			MH235126
148	vicrama	JM36_1 (JM-243)	Czech Republic	Beroun	49.96	14.0935	CZV	Central Europe	1	1	m	0			MT878344
149	vicrama	JM36_2	Czech Republic	Beroun	49.96	14.0935	CZV	Central Europe	1	1	f	0			MT878345
150	vicrama	JM36_3	China	Xinjiang prov., East Tien-Shan Mts., Yining area	44.0077	81.5259	ALS	Northern Central Asia	3	3	m	1	581	85	MT878346	MT890996	MT891027
151	vicrama	JM39_12	India	Ladahk, Sabu valley env., 3960-4150 m	34.1373	77.5963	IN	Central Asia	3	3	m	1	581	85	MT878347	MT890997	MT891028
152	vicrama	KM2_2_K699	India	Zanskar, Nun Kun	33.5592	76.9843	IN	Central Asia	3	3		NA			MT878348
153	vicrama	KM2_3	India	Zanskar, Nun Kun	33.5592	76.9843	IN	Central Asia	3	3	m	1	581	85	MT878349	MT890998	MT891029
154	baton	LD09001	France	Corsica	42.3149	9.43236	CO	Corsica B	1	1		NA			MT878350
155	baton	LEATD300_13_baton_MH235092	Italy	Suedtirol	46.52	10.48	AEI	Eastern Alps B	5	2		NA			MH235092
156	vicrama	LEFIJ2193_14_vicrama_KT782581	Finland	Satakunda	61.0078	22.4686	FI	Finland	1	1		NA			KT782581
157	vicrama	LEFIJ2194_14_vicrama_MH235120	Finland	Satakunda	61.0078	22.4686	FI	Finland	1	1		NA			MH235120
158	baton	LENOA1461_11_baton_KX041972	France	Occitanie	43.516	3.694	FR1	Southern France+Pyrenees B	6	1		NA			KX041972
159	baton	LEPAA169_16_baton_MK186717	Switzerland	Valais	46.2763	7.63323	SWA	Western Alps B	5	2		NA			MK186717
160	baton	LEPAA687_16_baton_MK186718	Switzerland	Graubunden	46.6245	9.07084	SWB	Western Alps B	5	2		NA			MK186718
161	vicrama	LOWAB079_07_vicrama_MH235150	Armenia		40.083	44.917	TC	Transcaucasia	18	1		NA			MH235150
162	baton	MAT99Q857_Pseudophilotes_baton	Spain	Catalonia, Urus	42.3521	1.84656	PY	Southern France+Pyrenees B	5	2		NA			HQ918040
163	vicrama	MS09001	Hungary	Veszprém, Kornyi-tó	46.8659	17.5862	HU	Central Europe	1	1		NA			MT878351
164	vicrama	MW09023_vicrama_Romania	Romania	Colţeşti	46.4238	23.5493	RO1	Romania+Northern Bulgaria	1	1		NA			MT878352
165	vicrama	MW10006	Austria	Steinfeld, Grossmittel	47.8902	16.298	AU	Central Europe	5	2		NA			MT878353
166	vicrama	MW10019	Austria	Bad Deutsch Altenburg, Hundsheimer Berge	48.131	16.8873	AU	Central Europe	5	2		NA			MT878354
167	vicrama	NK00P753_Pseudophilotes_vicrama	Kazakhstan	Minzhylgi Mt.	43.2952	68.8543	KG	Central Asia	1	1		NA			AY675421
168	baton	NK04001	Italy	South Tirol	46.681	10.5734	AEI	Eastern Alps B	5	2		NA			MT878355
169	baton	NK05001	Italy	Trentino	46.302	11.4771	AEI	Eastern Alps B	5	2		NA			MT878356
170	baton	NW67_1	France	Aude, Villegly	43.2863	2.4433	FR1	Southern France+Pyrenees B	6	1		0			MT878357
171	baton	SB10002	Italy	Colli Berici, Vicenza, Villabalzana	45.4513	11.557	ITBS	Italy B	5	2		NA			MT878358
172	vicrama	SB10003	Croatia	Bijelin valley, Karin	44.1047	15.6336	HRB	Northern Balkans	5	2		NA			MT878359
173	baton	WMB1177_13_baton_MH235132	France	Corsica	42.076	9.194	CO	Corsica B	1	1		NA			MH235132
174	baton	WMB1297_13_baton_MH235099	Italy	Sicily	37.901	14.952	SIB	Italy B	5	2		NA			MH235099
175	baton	WMB148_11_baton_MH235073	Italy	Sicily	37.838	13.429	SIB	Italy B	5	2		NA			MH235073
176	baton	WMB1518_13_baton_MH235151	France	Corsica	42.367	9.084	CO	Corsica B	1	1		NA			MH235151
177	baton	WMB1692_13_baton_MH235110	France	Occitanie	43.884	3.5	FR1	Southern France+Pyrenees B	6	1		NA			MH235110
178	baton	WMB1798_13_baton_MH235100	France	Provence-Alpes-Cote d'Azur	43.801	7.094	FR3	Southern France+Pyrenees B	5	2		NA			MH235100
179	baton	WMB1924_13_baton_MH235131	Italy	Sicily	38.39	14.97	SIB	Italy B	5	2		NA			MH235131
180	baton	WMB2036_13_baton_MH235109	Italy	Abruzzi	42.367	13.717	ITBC	Italy B	5	2		NA			MH235109
181	baton	WMB2380_13_baton_MH235078	Italy	Basilicata	40.143	15.869	ITBJ	Italy B	5	2		NA			MH235078
182	baton	WMB2637_13_baton_MH235086	France	Corsica	41.988	9.19	CO	Corsica B	1	1		NA			MH235086
183	baton	WMB271_11_baton_MH235145	France	Provence-Alpes-Cote d'Azur	43.554	5.73	FR2	Southern France+Pyrenees B	6	1		NA			MH235145
184	baton	WMB2809_13_baton_MH235141	Italy	Sicily	37.84	13.424	SIB	Italy B	5	2		NA			MH235141
185	baton	WMB3420_14_baton_MH235115	France	Provence-Alpes-Cote d'Azur	44.071	5.356	FR2	Southern France+Pyrenees B	7	1		NA			MH235115
186	baton	WMB3455_14_baton_MH235113	France	Provence-Alpes-Cote d'Azur	43.359	5.894	FR2	Southern France+Pyrenees B	6	1		NA			MH235113
187	baton	WMB3457_14_baton_MH235074	France	Provence-Alpes-Cote d'Azur	44.082	6.188	FR2	Southern France+Pyrenees B	5	2		NA			MH235074
188	baton	WMB352_11_baton_MH235075	France	Corsica	41.822	9.107	CO	Corsica B	1	1		NA			MH235075
189	baton	WMB3977_14_baton_MH235122	France	Alpes-Maritimes	43.831	6.955	FR3	Southern France+Pyrenees B	5	2		NA			MH235122
190	baton	WMB4130_14_baton_MH235125	Italy	Lucca, Tuscany	44.12	10.25	ITB3	Italy B	5	2		NA			MH235125
191	baton	WMB4240_14_baton_MH235138	Italy	Livorno	43.079	10.613	ITB3	Italy B	5	2		NA			MH235138
192	baton	WMB4779_14_baton_MH235127	Italy	Apulia	39.99	18.01	ITBA	Italy B	1	1		NA			MH235127
193	baton	WMB4785_14_baton_MH235160	Italy	Apulia	41.807	15.791	ITB1	Italy B	5	2		NA			MH235160
194	baton	WMB4856_14_baton_MH235149	Italy	Tuscany	43.157	10.946	ITB3	Italy B	5	2		NA			MH235149
195	baton	WMB4937_14_baton_MH235162	Italy	Lazio	41.923	13.338	ITBC	Italy B	5	2		NA			MH235162
196	baton	WMB567_11_baton_MH235095	Italy	Sicily	38.39	14.97	SIB	Italy B	5	2		NA			MH235095
197	baton	WMB789_13_baton_MH235129	Italy	Lazio	41.903	13.347	ITBC	Italy B	5	2		NA			MH235129
198	baton	WMB799_13_baton_MH235153	Italy	Abruzzi	39.903	16.14	ITBJ	Italy B	5	2		NA			MH235153
199	baton	WMB805_13_baton_MH235133	Italy	Basilicata	40.143	15.869	ITBJ	Italy B	5	2		NA			MH235133
200	baton	ZM09001_batonCZ	Czech Republic	Stribrna Hut, Novohradske Hory	48.6386	14.7179	CZBN	Central Europe B	5	2		NA			MT878360
201	panoptes	EZSPC687_10_panoptes	Spain	Andalusia, Granada	36.989	-3.15	SPAP	Spain P	P23	4		NA			HM901548
202	panoptes	EZSPN828_09_panoptes	Spain	Castilla y Leon, Avila	40.431	-4.986	SPYP	Spain P	P23	4		NA			GU676328
203	panoptes	EZSPN1029_11_panoptes	Spain	Andalusia, Granada	37.154	-3.049	SPAP	Spain P	P23	4		NA			JN280737
204	panoptes	WMB3218_14_panoptes	Spain	Valencia	40.126	-1.441	SPGP	Spain P	P23	4		NA			MH235119
205	panoptes	EZSPM285_09_panoptes	Spain	Valencia	39.695	-0.964	SPGP	Spain P	P22	4		NA			GU675788
206	panoptes	WMB4580_14_panoptes	Spain	Valencia	39.677	-1.008	SPGP	Spain P	P22	4		NA			MH235124
207	panoptes	EZSPM283_09_panoptes	Spain	Valencia	39.975	-0.997	SPGP	Spain P	P22	4		NA			GU675787
208	panoptes	EZSPM612_12_panoptes	Spain	Andalusia, Granada	37.101	-3.572	SPAP	Spain P	P25	5		NA			KP870799
209	panoptes	EZSPN683_09_panoptes	Spain	Andalusia, Granada	37.146	-3.488	SPAP	Spain P	P24	5		NA			GU676442
210	panoptes	EZSPM616_12_panoptes_2	Spain	Andalusia, Granada	37.101	-3.572	SPAP	Spain P	P25	5		NA			KP870741
211	panoptes	EZSPC738_10_panoptes	Spain	Andalusia, Granada	40.126	-1.441	SPAP	Spain P	P25	5		NA			HM901593
212	panoptes	EZSPN156_09_panoptes	Spain	Catalonia, Barcelona	41.737	2.328	SPCP	Catalonia P	P29	6		NA			GU676784
213	panoptes	WMB3368_14_panoptes	Spain	Lleida, Catalonia	42.366	1.765	SPCP	Catalonia P	P29	6		NA			MH235147
214	panoptes	EZSPN1097_11_panoptes	Spain	Lleida, Catalonia	41.946	1.088	SPCP	Catalonia P	P29	6		NA			JN280739
215	panoptes	EZSPN1042_11_panoptes	Spain	Catalonia, Barcelona	41.284	1.876	SPCP	Catalonia P	P29	6		NA			JN280738
216	panoptes	EZSPN140_09_panoptes_3	Spain	Aragon, Huesca	41.637	-0.346	SPDP	Spain P	P29	6		NA			GU676795
217	panoptes	EZSPN611_09_panoptes_2	Spain	Aragon, Huesca	41.465	0.02	SPDP	Spain P	P29	6		NA			GU676529
218	panoptes	EZSPN410_09_panoptes	Spain	Castilla-La Mancha, Guadalajara	40.621	-2.722	SPFP	Spain P	P27	5		NA			GU676631
219	panoptes	EZSPN685_09_panoptes	Spain	Andalusia, Granada	37.138	-3.463	SPAP	Spain P	P28	5		NA			GU676460
220	panoptes	EZSPC689_10_panoptes	Spain	Andalusia, Granada	37.154	-3.049	SPAP	Spain P	P26	5		NA			HM901549
221	panoptes	EZSPN654_09_panoptes	Spain	Comunidad Valenciana, Castellon	40.228	-0.353	SPGP	Spain P	P21	2		NA			GU676498
222	panoptes	WMB3582_14_panoptes_4	Spain	Com. Valenciana, Alicante	38.658	-0.31	SPBP	Spain P	P21	2		NA			MH235156
223	panoptes	WMB3585_14_panoptes	Spain	Com. Valenciana, Alicante	38.63	-0.025	SPBP	Spain P	P21	2		NA			MH235079
224	panoptes	EZSPM320_09_panoptes	Spain	Castilla y Leon, Leon	42.859	-5.443	SPLP	Spain P	P5	2		NA			GU675916
225	panoptes	EZSPN524_09_panoptes_3	Spain	Castilla y Leon, Leon	42.917	-5.634	SPLP	Spain P	P5	2		NA			GU676926
226	panoptes	AB56_23	Spain	Hispania Soria, Aldehuella de Cal	41.7147	-2.78634	SPEP	Spain P	P22	4	m	0			MT878361
227	panoptes	AB56_24	Spain	Hispania Soria, Aldehuella de Cal	41.7147	-2.78634	SPEP	Spain P	P23	4	m	0			MT878362
228	panoptes	RU08004_panoptes	Spain	Zaragoza, Pto Cavero			SPDP	Spain P	P29	6		NA			MT878363
